# Supplementary material for: 2,2-Diphenyl-N-{[2-(tri­fluoro­meth­yl)phen­yl]carbamo­thio­yl}acetamide
Source: Acta Crystallogr Sect E Struct Rep Online. 2013 Jul 13;69(Pt 8):o1255–6. doi: 10.1107/S1600536813018680 (PMC3793754; doi:10.1107/S1600536813018680)
Supplement: Supplementary file 1 [file e-69-o1255-sup1.cif]

##############################################################################
#                                                                            #
# This CIF contains the data in a paper accepted for publication in          #
# Acta Crystallographica Section E. It conforms to the requirements of       #
# Notes for Authors for Acta Crystallographica Section E, and has been       #
# peer reviewed under the auspices of the IUCr Commission on Journals.       #
#                                                                            #
# Full details of the Crystallographic Information File format               #
# are given in the paper "The Crystallographic Information File (CIF):       #
# a New Standard Archive File for Crystallography" by S. R. Hall, F. H.      #
# Allen and I. D. Brown [Acta Cryst. (1991), A47, 655-685].                  #
#                                                                            #
# The current version of the core CIF dictionary is obtainable from          #
# ftp://ftp.iucr.org/pub/cif_core.dic.                                       #
#                                                                            #
# Software is freely available for graphical display of the structure(s)     #
# in this CIF. For information consult the CIF software page                 #
# http://www.iucr.org/resources/cif/software.                                #
#                                                                            #
# This file may be used for bona fide research purposes within the           #
# scientific community so long as proper attribution is given to the journal # 
# article from which it was obtained.                                        #
#                                                                            #
##############################################################################
data_global
_audit_creation_method     'form.cif (version 2.0)'
_journal_data_validation_number     ?
_journal_date_recd_electronic     2013-06-12
_journal_date_accepted     2013-07-05
_journal_name_full     'Acta Crystallographica, Section E'
_journal_year     2013
_journal_volume     69
_journal_issue      8
_journal_page_first     o1255
_journal_page_last     o1256
_journal_paper_category     QO
_journal_paper_doi     10.1107/S1600536813018680
_journal_coeditor_code     IS5283
_publ_contact_author_name     'Ibrahim Abdul Razak'
_publ_contact_author_address
;
      School of Physics
      Universiti Sains Malaysia
      11800 USM, Penang
      MALAYSIA
;
_publ_contact_author_email     'arazaki@usm.my'
_publ_contact_author_fax     '604 6579150'
_publ_contact_author_phone     '604 6533438'
_publ_section_title
;
2,2-Diphenyl-<i>N</i>-{[2-(trifluoromethyl)phenyl]carbamothioyl}acetamide
;
loop_
    _publ_author_name
    _publ_author_footnote
    _publ_author_address
    'Mohd Sukeri Mohd Yusof' ?
;
Department of Chemical Sciences
Faculty of Science and Technology
Universiti Malaysia Terengganu
Mengabang Telipot
21030 Kuala Terengganu
Malaysia
;
    'Nur Rafikah Razali' ?
;
Department of Chemical Sciences
Faculty of Science and Technology
Universiti Malaysia Terengganu
Mengabang Telipot
21030 Kuala Terengganu
Malaysia
;
    'Suhana Arshad'
;
Thomson Reuters ResearcherID: F-9119-2012.
;
;
School of Physics
Universiti Sains Malaysia
11800 USM, Penang
Malaysia
;
    'Azhar Abdul Rahman' ?
;
School of Physics
Universiti Sains Malaysia
11800 USM, Penang
Malaysia
;
    'Ibrahim Abdul Razak'
;
Thomson Reuters ResearcherID: A-5599-2009.
;
;
School of Physics
Universiti Sains Malaysia
11800 USM, Penang
Malaysia
;
data_I
_audit_creation_method     SHELXL-97
_chemical_name_systematic
;
2,2-Diphenyl-<i>N</i>-{[2-(trifluoromethyl)phenyl]carbamothioyl}acetamide
;
_chemical_name_common     ?
_chemical_formula_moiety     'C22 H17 F3 N2 O S'
_chemical_formula_sum     'C22 H17 F3 N2 O S'
_chemical_formula_iupac     'C22 H17 F3 N2 O S'
_chemical_formula_weight     414.44
_chemical_melting_point     ?
_symmetry_cell_setting     orthorhombic
_symmetry_space_group_name_H-M     'P c a 21'
_symmetry_space_group_name_Hall     'P 2c -2ac'
loop_
    _symmetry_equiv_pos_as_xyz
    'x, y, z'
    '-x, -y, z+1/2'
    'x+1/2, -y, z'
    '-x+1/2, y, z+1/2'
_cell_length_a     20.0318(4)
_cell_length_b     10.2866(2)
_cell_length_c     9.5351(2)
_cell_angle_alpha     90.00
_cell_angle_beta     90.00
_cell_angle_gamma     90.00
_cell_volume     1964.79(7)
_cell_formula_units_Z     4
_cell_measurement_reflns_used     5325
_cell_measurement_theta_min     2.23
_cell_measurement_theta_max     27.15
_cell_measurement_temperature     100.0(10)
_exptl_crystal_description     'plate'
_exptl_crystal_colour     'colourless'
_exptl_crystal_size_max     0.56
_exptl_crystal_size_mid     0.18
_exptl_crystal_size_min     0.06
_exptl_crystal_density_diffrn     1.401
_exptl_crystal_density_meas     ?
_exptl_crystal_density_method     'not measured'
_exptl_crystal_F_000     856
_exptl_absorpt_coefficient_mu     0.208
_exptl_absorpt_correction_type     multi-scan
_exptl_absorpt_process_details     '(<i>SADABS</i>; Bruker, 2009)'
_exptl_absorpt_correction_T_min     0.8924
_exptl_absorpt_correction_T_max     0.9870
_exptl_special_details
;
The crystal was placed in the cold stream of an Oxford Cryosystems Cobra
open-flow nitrogen cryostat (Cosier & Glazer, 1986) operating at 100.0 (1) K.
;
_diffrn_ambient_temperature     100.0(10)
_diffrn_radiation_type     MoK\a
_diffrn_radiation_wavelength     0.71073
_diffrn_radiation_source     'fine-focus sealed tube'
_diffrn_radiation_monochromator     graphite
_diffrn_measurement_device_type
;
Bruker SMART APEXII CCD area-detector
;
_diffrn_measurement_method     '\f and \w scans'
_diffrn_detector_area_resol_mean     ?
_diffrn_reflns_number     21265
_diffrn_reflns_av_R_equivalents     0.0466
_diffrn_reflns_av_sigmaI/netI     0.0584
_diffrn_reflns_theta_min     1.98
_diffrn_reflns_theta_max     30.08
_diffrn_reflns_theta_full     30.08
_diffrn_measured_fraction_theta_max     0.997
_diffrn_measured_fraction_theta_full     0.997
_diffrn_reflns_limit_h_min     -27
_diffrn_reflns_limit_h_max     28
_diffrn_reflns_limit_k_min     -14
_diffrn_reflns_limit_k_max     14
_diffrn_reflns_limit_l_min     -13
_diffrn_reflns_limit_l_max     13
_diffrn_standards_number     0
_diffrn_standards_interval_count     .
_diffrn_standards_interval_time     .
_diffrn_standards_decay_%     ?
_refine_special_details
;
Refinement of <i>F</i>^2^ against ALL reflections. The weighted <i>R</i>-factor
<i>wR</i> and goodness of fit <i>S</i> are based on <i>F</i>^2^, conventional
<i>R</i>-factors <i>R</i> are based on <i>F</i>, with <i>F</i> set to zero for
negative <i>F</i>^2^. The threshold expression of <i>F</i>^2^ >
\s(<i>F</i>^2^) is used only for calculating <i>R</i>-factors(gt) <i>etc</i>.
and is not relevant to the choice of reflections for refinement.
<i>R</i>-factors based on <i>F</i>^2^ are statistically about twice as large
as those based on <i>F</i>, and <i>R</i>- factors based on ALL data will be
even larger.
;
_reflns_number_total     5618
_reflns_number_gt     4608
_reflns_threshold_expression     I>2\s(I)
_refine_ls_structure_factor_coef     Fsqd
_refine_ls_matrix_type     full
_refine_ls_R_factor_all     0.0597
_refine_ls_R_factor_gt     0.0436
_refine_ls_wR_factor_gt     0.0739
_refine_ls_wR_factor_ref     0.0811
_refine_ls_goodness_of_fit_ref     1.024
_refine_ls_restrained_S_all     1.024
_refine_ls_number_reflns     5618
_refine_ls_number_parameters     270
_refine_ls_number_restraints     2
_refine_ls_hydrogen_treatment     mixed
_refine_ls_weighting_scheme     calc
_refine_ls_weighting_details
         'calc w=1/[\s^2^(Fo^2^)+(0.0299P)^2^+0.2655P] where P=(Fo^2^+2Fc^2^)/3'
_atom_sites_solution_hydrogens     geom
_atom_sites_solution_primary     direct
_atom_sites_solution_secondary     difmap
_refine_ls_shift/su_max     0.001
_refine_ls_shift/su_mean     0.000
_refine_diff_density_max     0.235
_refine_diff_density_min     -0.252
_refine_ls_extinction_method     none
_refine_ls_extinction_coef     ?
_refine_ls_abs_structure_details     'Flack (1983), 2568 Freidel pairs'
_refine_ls_abs_structure_Flack     0.01(6)
loop_
    _atom_type_symbol
    _atom_type_description
    _atom_type_scat_dispersion_real
    _atom_type_scat_dispersion_imag
    _atom_type_scat_source
    'C' 'C' 0.0033 0.0016
                         'International Tables Vol C Tables 4.2.6.8 and 6.1.1.4'
    'H' 'H' 0.0000 0.0000
                         'International Tables Vol C Tables 4.2.6.8 and 6.1.1.4'
    'N' 'N' 0.0061 0.0033
                         'International Tables Vol C Tables 4.2.6.8 and 6.1.1.4'
    'O' 'O' 0.0106 0.0060
                         'International Tables Vol C Tables 4.2.6.8 and 6.1.1.4'
    'F' 'F' 0.0171 0.0103
                         'International Tables Vol C Tables 4.2.6.8 and 6.1.1.4'
    'S' 'S' 0.1246 0.1234
                         'International Tables Vol C Tables 4.2.6.8 and 6.1.1.4'
_computing_data_collection     'APEX2 (Bruker, 2009)'
_computing_cell_refinement     'SAINT (Bruker, 2009)'
_computing_data_reduction     'SAINT (Bruker, 2009)'
_computing_structure_solution     'SHELXTL (Sheldrick, 2008)'
_computing_structure_refinement     'SHELXTL (Sheldrick, 2008)'
_computing_molecular_graphics     'SHELXTL (Sheldrick, 2008)'
_computing_publication_material
;
SHELXTL (Sheldrick, 2008) and PLATON (Spek, 2009)
;
loop_
    _atom_site_type_symbol
    _atom_site_label
    _atom_site_fract_x
    _atom_site_fract_y
    _atom_site_fract_z
    _atom_site_U_iso_or_equiv
    _atom_site_adp_type
    _atom_site_calc_flag
    _atom_site_refinement_flags
    _atom_site_occupancy
    _atom_site_symmetry_multiplicity
    _atom_site_disorder_assembly
    _atom_site_disorder_group
    F F1 0.34230(6) 0.45765(11) -0.02227(17) 0.0418(4) Uani d . 1 1 . .
    F F2 0.32081(5) 0.66244(10) -0.02775(14) 0.0327(3) Uani d . 1 1 . .
    F F3 0.29424(5) 0.54911(10) 0.15416(15) 0.0328(3) Uani d . 1 1 . .
    S S1 0.35402(2) 0.73635(4) 0.50740(6) 0.02441(11) Uani d . 1 1 . .
    N N1 0.36053(7) 0.78665(14) 0.2330(2) 0.0187(3) Uani d . 1 1 . .
    N N2 0.28048(8) 0.90001(14) 0.3579(2) 0.0174(3) Uani d D 1 1 . .
    O O1 0.27383(6) 0.95082(11) 0.12731(15) 0.0193(3) Uani d . 1 1 . .
    C C1 0.14450(8) 1.10138(16) 0.0592(2) 0.0181(4) Uani d . 1 1 . .
    H H1A 0.1299 1.0144 0.0731 0.022 Uiso calc R 1 1 . .
    C C2 0.12280(9) 1.16913(18) -0.0574(2) 0.0224(4) Uani d . 1 1 . .
    H H2A 0.0944 1.1282 -0.1238 0.027 Uiso calc R 1 1 . .
    C C3 0.14277(9) 1.29838(18) -0.0774(2) 0.0257(5) Uani d . 1 1 . .
    H H3A 0.1276 1.3458 -0.1568 0.031 Uiso calc R 1 1 . .
    C C4 0.18467(8) 1.35616(16) 0.0193(2) 0.0243(5) Uani d . 1 1 . .
    H H4A 0.1982 1.4439 0.0065 0.029 Uiso calc R 1 1 . .
    C C5 0.20734(8) 1.28682(16) 0.1358(2) 0.0222(4) Uani d . 1 1 . .
    H H5A 0.2365 1.3272 0.2012 0.027 Uiso calc R 1 1 . .
    C C6 0.18726(8) 1.15807(15) 0.1565(2) 0.0168(4) Uani d . 1 1 . .
    C C7 0.20977(8) 1.08378(15) 0.2869(2) 0.0152(4) Uani d . 1 1 . .
    H H7A 0.2368 1.1458 0.3444 0.018 Uiso calc R 1 1 . .
    C C8 0.14922(8) 1.04613(16) 0.3756(2) 0.0161(4) Uani d . 1 1 . .
    C C9 0.12615(9) 1.13343(17) 0.4758(2) 0.0217(4) Uani d . 1 1 . .
    H H9A 0.1498 1.2121 0.4917 0.026 Uiso calc R 1 1 . .
    C C10 0.06891(9) 1.10700(18) 0.5532(2) 0.0253(4) Uani d . 1 1 . .
    H H10A 0.0533 1.1678 0.6206 0.030 Uiso calc R 1 1 . .
    C C11 0.03473(9) 0.99143(19) 0.5314(2) 0.0273(5) Uani d . 1 1 . .
    H H11A -0.0043 0.9727 0.5843 0.033 Uiso calc R 1 1 . .
    C C12 0.05759(9) 0.90365(18) 0.4329(2) 0.0240(5) Uani d . 1 1 . .
    H H12A 0.0341 0.8246 0.4183 0.029 Uiso calc R 1 1 . .
    C C13 0.11465(9) 0.92994(16) 0.3548(2) 0.0201(4) Uani d . 1 1 . .
    H H13A 0.1301 0.8689 0.2874 0.024 Uiso calc R 1 1 . .
    C C14 0.25639(8) 0.97102(14) 0.2475(2) 0.0148(3) Uani d . 1 1 . .
    C C15 0.33231(8) 0.80792(16) 0.3580(2) 0.0176(4) Uani d . 1 1 . .
    C C16 0.41583(8) 0.70043(16) 0.2104(2) 0.0185(4) Uani d . 1 1 . .
    C C17 0.47773(9) 0.72797(17) 0.2680(2) 0.0216(4) Uani d . 1 1 . .
    H H17A 0.4830 0.8010 0.3280 0.026 Uiso calc R 1 1 . .
    C C18 0.53209(9) 0.64879(18) 0.2380(2) 0.0260(5) Uani d . 1 1 . .
    H H18A 0.5745 0.6681 0.2774 0.031 Uiso calc R 1 1 . .
    C C19 0.52477(9) 0.54208(18) 0.1511(3) 0.0295(5) Uani d . 1 1 . .
    H H19A 0.5619 0.4874 0.1320 0.035 Uiso calc R 1 1 . .
    C C20 0.46349(9) 0.51515(18) 0.0922(3) 0.0269(5) Uani d . 1 1 . .
    H H20A 0.4586 0.4424 0.0317 0.032 Uiso calc R 1 1 . .
    C C21 0.40852(9) 0.59409(16) 0.1208(2) 0.0213(4) Uani d . 1 1 . .
    C C22 0.34224(9) 0.56611(17) 0.0566(3) 0.0261(5) Uani d . 1 1 . .
    H H1N2 0.2679(10) 0.9143(17) 0.4368(17) 0.015(6) Uiso d D 1 1 . .
    H H1N1 0.3439(11) 0.823(2) 0.147(3) 0.049(7) Uiso d . 1 1 . .
loop_
    _atom_site_aniso_label
    _atom_site_aniso_U_11
    _atom_site_aniso_U_22
    _atom_site_aniso_U_33
    _atom_site_aniso_U_12
    _atom_site_aniso_U_13
    _atom_site_aniso_U_23
    F1 0.0392(7) 0.0294(6) 0.0567(11) -0.0032(5) -0.0016(8) -0.0226(7)
    F2 0.0323(6) 0.0328(6) 0.0330(8) -0.0032(5) -0.0084(6) -0.0004(6)
    F3 0.0265(5) 0.0316(6) 0.0403(9) -0.0078(4) 0.0048(6) -0.0017(6)
    S1 0.0327(2) 0.02260(19) 0.0179(2) 0.00898(17) 0.0012(3) 0.0045(2)
    N1 0.0213(7) 0.0191(7) 0.0156(9) 0.0036(6) -0.0009(8) -0.0003(7)
    N2 0.0215(7) 0.0200(7) 0.0107(9) 0.0040(6) 0.0024(8) -0.0003(7)
    O1 0.0197(6) 0.0248(6) 0.0135(8) 0.0022(5) -0.0008(6) 0.0012(6)
    C1 0.0161(7) 0.0196(8) 0.0187(10) -0.0002(6) 0.0020(8) 0.0020(8)
    C2 0.0202(8) 0.0273(9) 0.0196(11) 0.0014(7) -0.0015(9) 0.0023(9)
    C3 0.0211(9) 0.0286(9) 0.0274(13) 0.0056(7) 0.0021(9) 0.0119(9)
    C4 0.0224(8) 0.0200(7) 0.0306(13) 0.0011(6) 0.0028(10) 0.0105(9)
    C5 0.0185(8) 0.0188(7) 0.0293(13) -0.0021(6) 0.0018(10) 0.0033(9)
    C6 0.0150(7) 0.0169(7) 0.0186(11) 0.0018(6) 0.0020(8) 0.0023(8)
    C7 0.0163(7) 0.0154(7) 0.0138(10) -0.0015(6) -0.0004(8) -0.0005(7)
    C8 0.0165(7) 0.0195(8) 0.0124(10) 0.0018(6) -0.0008(8) 0.0021(7)
    C9 0.0228(8) 0.0226(7) 0.0196(12) 0.0038(6) -0.0019(9) 0.0013(8)
    C10 0.0252(9) 0.0319(9) 0.0188(11) 0.0098(7) 0.0021(9) 0.0015(9)
    C11 0.0180(8) 0.0378(10) 0.0260(14) 0.0047(7) 0.0044(10) 0.0123(10)
    C12 0.0190(8) 0.0265(9) 0.0266(13) -0.0021(7) -0.0007(9) 0.0081(9)
    C13 0.0188(8) 0.0209(8) 0.0205(11) 0.0003(6) -0.0009(9) 0.0038(9)
    C14 0.0132(7) 0.0164(7) 0.0147(10) -0.0030(6) -0.0007(8) 0.0026(8)
    C15 0.0199(8) 0.0142(7) 0.0187(10) -0.0012(6) 0.0015(9) 0.0011(8)
    C16 0.0195(8) 0.0176(7) 0.0184(11) 0.0030(6) 0.0024(9) 0.0021(8)
    C17 0.0239(9) 0.0209(8) 0.0199(11) 0.0006(7) -0.0005(9) 0.0008(8)
    C18 0.0201(8) 0.0277(9) 0.0303(13) 0.0017(7) 0.0004(10) 0.0047(10)
    C19 0.0255(9) 0.0252(9) 0.0378(15) 0.0072(7) 0.0066(11) 0.0030(10)
    C20 0.0301(9) 0.0196(8) 0.0309(14) 0.0026(7) 0.0053(10) -0.0042(9)
    C21 0.0231(8) 0.0162(7) 0.0247(12) -0.0007(6) 0.0029(9) -0.0006(8)
    C22 0.0275(9) 0.0197(8) 0.0313(13) -0.0021(7) 0.0027(10) -0.0066(9)
_geom_special_details
;
All e.s.d.'s (except the e.s.d. in the dihedral angle between two l.s. planes)
are estimated using the full covariance matrix. The cell e.s.d.'s are taken
into account individually in the estimation of e.s.d.'s in distances, angles
and torsion angles; correlations between e.s.d.'s in cell parameters are only
used when they are defined by crystal symmetry. An approximate (isotropic)
treatment of cell e.s.d.'s is used for estimating e.s.d.'s involving l.s.
planes.
;
loop_
    _geom_bond_atom_site_label_1
    _geom_bond_atom_site_label_2
    _geom_bond_site_symmetry_2
    _geom_bond_distance
    _geom_bond_publ_flag
    F1 C22 . 1.345(2) ?
    F2 C22 . 1.346(2) ?
    F3 C22 . 1.349(2) ?
    S1 C15 . 1.661(2) ?
    N1 C15 . 1.337(3) ?
    N1 C16 . 1.435(2) ?
    N1 H1N1 . 0.96(3) ?
    N2 C14 . 1.369(3) ?
    N2 C15 . 1.405(2) ?
    N2 H1N2 . 0.807(15) ?
    O1 C14 . 1.216(2) ?
    C1 C2 . 1.382(3) ?
    C1 C6 . 1.391(3) ?
    C1 H1A . 0.9500 ?
    C2 C3 . 1.402(3) ?
    C2 H2A . 0.9500 ?
    C3 C4 . 1.382(3) ?
    C3 H3A . 0.9500 ?
    C4 C5 . 1.396(3) ?
    C4 H4A . 0.9500 ?
    C5 C6 . 1.398(2) ?
    C5 H5A . 0.9500 ?
    C6 C7 . 1.527(3) ?
    C7 C8 . 1.529(2) ?
    C7 C14 . 1.536(2) ?
    C7 H7A . 1.0000 ?
    C8 C9 . 1.391(3) ?
    C8 C13 . 1.395(2) ?
    C9 C10 . 1.390(3) ?
    C9 H9A . 0.9500 ?
    C10 C11 . 1.388(3) ?
    C10 H10A . 0.9500 ?
    C11 C12 . 1.382(3) ?
    C11 H11A . 0.9500 ?
    C12 C13 . 1.391(3) ?
    C12 H12A . 0.9500 ?
    C13 H13A . 0.9500 ?
    C16 C17 . 1.386(2) ?
    C16 C21 . 1.395(3) ?
    C17 C18 . 1.390(2) ?
    C17 H17A . 0.9500 ?
    C18 C19 . 1.383(3) ?
    C18 H18A . 0.9500 ?
    C19 C20 . 1.378(3) ?
    C19 H19A . 0.9500 ?
    C20 C21 . 1.395(2) ?
    C20 H20A . 0.9500 ?
    C21 C22 . 1.490(3) ?
loop_
    _geom_angle_atom_site_label_1
    _geom_angle_atom_site_label_2
    _geom_angle_atom_site_label_3
    _geom_angle_site_symmetry_1
    _geom_angle_site_symmetry_3
    _geom_angle
    _geom_angle_publ_flag
    C15 N1 C16 . . 124.13(18) ?
    C15 N1 H1N1 . . 123.6(14) ?
    C16 N1 H1N1 . . 112.2(15) ?
    C14 N2 C15 . . 128.37(19) ?
    C14 N2 H1N2 . . 120.6(14) ?
    C15 N2 H1N2 . . 110.6(14) ?
    C2 C1 C6 . . 121.25(16) ?
    C2 C1 H1A . . 119.4 ?
    C6 C1 H1A . . 119.4 ?
    C1 C2 C3 . . 119.90(18) ?
    C1 C2 H2A . . 120.1 ?
    C3 C2 H2A . . 120.1 ?
    C4 C3 C2 . . 119.35(19) ?
    C4 C3 H3A . . 120.3 ?
    C2 C3 H3A . . 120.3 ?
    C3 C4 C5 . . 120.61(16) ?
    C3 C4 H4A . . 119.7 ?
    C5 C4 H4A . . 119.7 ?
    C4 C5 C6 . . 120.18(18) ?
    C4 C5 H5A . . 119.9 ?
    C6 C5 H5A . . 119.9 ?
    C1 C6 C5 . . 118.69(17) ?
    C1 C6 C7 . . 120.99(14) ?
    C5 C6 C7 . . 120.27(17) ?
    C6 C7 C8 . . 110.06(13) ?
    C6 C7 C14 . . 111.04(16) ?
    C8 C7 C14 . . 115.23(13) ?
    C6 C7 H7A . . 106.7 ?
    C8 C7 H7A . . 106.7 ?
    C14 C7 H7A . . 106.7 ?
    C9 C8 C13 . . 119.07(17) ?
    C9 C8 C7 . . 118.72(15) ?
    C13 C8 C7 . . 122.14(17) ?
    C10 C9 C8 . . 120.82(17) ?
    C10 C9 H9A . . 119.6 ?
    C8 C9 H9A . . 119.6 ?
    C11 C10 C9 . . 119.71(18) ?
    C11 C10 H10A . . 120.1 ?
    C9 C10 H10A . . 120.1 ?
    C12 C11 C10 . . 119.86(18) ?
    C12 C11 H11A . . 120.1 ?
    C10 C11 H11A . . 120.1 ?
    C11 C12 C13 . . 120.64(18) ?
    C11 C12 H12A . . 119.7 ?
    C13 C12 H12A . . 119.7 ?
    C12 C13 C8 . . 119.89(19) ?
    C12 C13 H13A . . 120.1 ?
    C8 C13 H13A . . 120.1 ?
    O1 C14 N2 . . 122.15(15) ?
    O1 C14 C7 . . 122.26(17) ?
    N2 C14 C7 . . 115.46(18) ?
    N1 C15 N2 . . 114.95(19) ?
    N1 C15 S1 . . 125.53(14) ?
    N2 C15 S1 . . 119.53(16) ?
    C17 C16 C21 . . 119.80(16) ?
    C17 C16 N1 . . 120.32(16) ?
    C21 C16 N1 . . 119.68(16) ?
    C16 C17 C18 . . 119.99(18) ?
    C16 C17 H17A . . 120.0 ?
    C18 C17 H17A . . 120.0 ?
    C19 C18 C17 . . 120.36(18) ?
    C19 C18 H18A . . 119.8 ?
    C17 C18 H18A . . 119.8 ?
    C20 C19 C18 . . 119.87(17) ?
    C20 C19 H19A . . 120.1 ?
    C18 C19 H19A . . 120.1 ?
    C19 C20 C21 . . 120.42(18) ?
    C19 C20 H20A . . 119.8 ?
    C21 C20 H20A . . 119.8 ?
    C20 C21 C16 . . 119.55(17) ?
    C20 C21 C22 . . 120.68(17) ?
    C16 C21 C22 . . 119.77(16) ?
    F1 C22 F2 . . 106.09(19) ?
    F1 C22 F3 . . 106.16(14) ?
    F2 C22 F3 . . 106.26(15) ?
    F1 C22 C21 . . 112.90(15) ?
    F2 C22 C21 . . 112.79(15) ?
    F3 C22 C21 . . 112.10(19) ?
loop_
    _geom_torsion_atom_site_label_1
    _geom_torsion_atom_site_label_2
    _geom_torsion_atom_site_label_3
    _geom_torsion_atom_site_label_4
    _geom_torsion_site_symmetry_1
    _geom_torsion_site_symmetry_2
    _geom_torsion_site_symmetry_3
    _geom_torsion_site_symmetry_4
    _geom_torsion
    _geom_torsion_publ_flag
    C6 C1 C2 C3 . . . . -1.4(3) ?
    C1 C2 C3 C4 . . . . 0.7(3) ?
    C2 C3 C4 C5 . . . . 0.3(3) ?
    C3 C4 C5 C6 . . . . -0.6(3) ?
    C2 C1 C6 C5 . . . . 1.1(3) ?
    C2 C1 C6 C7 . . . . 178.57(16) ?
    C4 C5 C6 C1 . . . . -0.1(3) ?
    C4 C5 C6 C7 . . . . -177.58(16) ?
    C1 C6 C7 C8 . . . . -60.0(2) ?
    C5 C6 C7 C8 . . . . 117.41(17) ?
    C1 C6 C7 C14 . . . . 68.76(19) ?
    C5 C6 C7 C14 . . . . -113.78(17) ?
    C6 C7 C8 C9 . . . . -88.1(2) ?
    C14 C7 C8 C9 . . . . 145.37(17) ?
    C6 C7 C8 C13 . . . . 88.9(2) ?
    C14 C7 C8 C13 . . . . -37.6(3) ?
    C13 C8 C9 C10 . . . . -1.0(3) ?
    C7 C8 C9 C10 . . . . 176.08(17) ?
    C8 C9 C10 C11 . . . . 0.8(3) ?
    C9 C10 C11 C12 . . . . -0.3(3) ?
    C10 C11 C12 C13 . . . . 0.0(3) ?
    C11 C12 C13 C8 . . . . -0.2(3) ?
    C9 C8 C13 C12 . . . . 0.7(3) ?
    C7 C8 C13 C12 . . . . -176.30(18) ?
    C15 N2 C14 O1 . . . . 8.3(3) ?
    C15 N2 C14 C7 . . . . -167.60(16) ?
    C6 C7 C14 O1 . . . . 2.8(2) ?
    C8 C7 C14 O1 . . . . 128.74(18) ?
    C6 C7 C14 N2 . . . . 178.66(14) ?
    C8 C7 C14 N2 . . . . -55.4(2) ?
    C16 N1 C15 N2 . . . . 177.55(15) ?
    C16 N1 C15 S1 . . . . -2.0(3) ?
    C14 N2 C15 N1 . . . . -1.1(3) ?
    C14 N2 C15 S1 . . . . 178.46(14) ?
    C15 N1 C16 C17 . . . . -65.9(2) ?
    C15 N1 C16 C21 . . . . 119.3(2) ?
    C21 C16 C17 C18 . . . . -0.8(3) ?
    N1 C16 C17 C18 . . . . -175.70(19) ?
    C16 C17 C18 C19 . . . . -0.2(3) ?
    C17 C18 C19 C20 . . . . 1.0(3) ?
    C18 C19 C20 C21 . . . . -0.7(3) ?
    C19 C20 C21 C16 . . . . -0.4(3) ?
    C19 C20 C21 C22 . . . . 179.5(2) ?
    C17 C16 C21 C20 . . . . 1.1(3) ?
    N1 C16 C21 C20 . . . . 176.01(19) ?
    C17 C16 C21 C22 . . . . -178.75(18) ?
    N1 C16 C21 C22 . . . . -3.9(3) ?
    C20 C21 C22 F1 . . . . 2.8(3) ?
    C16 C21 C22 F1 . . . . -177.32(18) ?
    C20 C21 C22 F2 . . . . -117.5(2) ?
    C16 C21 C22 F2 . . . . 62.4(3) ?
    C20 C21 C22 F3 . . . . 122.6(2) ?
    C16 C21 C22 F3 . . . . -57.5(2) ?
loop_
    _geom_hbond_atom_site_label_D
    _geom_hbond_atom_site_label_H
    _geom_hbond_atom_site_label_A
    _geom_hbond_site_symmetry_A
    _geom_hbond_distance_DH
    _geom_hbond_distance_HA
    _geom_hbond_distance_DA
    _geom_hbond_angle_DHA
    _geom_hbond_publ_flag
    N1 H1N1 O1 . 0.96(3) 1.93(2) 2.6237(19) 127(2) yes
    N2 H1N2 O1 4 0.807(15) 2.035(15) 2.838(2) 174(2) yes
    C9 H9A F1 4_565 0.95 2.53 3.395(2) 151 yes
    C7 H7A Cg1 3_555 1.00 2.84 3.7826(19) 158 yes
_iucr_refine_instructions_details
;
TITL suk6_0m in Pca2(1) (100K)
CELL 0.71073  20.0318  10.2866   9.5351  90.000  90.000  90.000
ZERR    4.00   0.0004   0.0002   0.0002   0.000   0.000   0.000
LATT -1
SYMM -X, -Y, 0.5+Z
SYMM 0.5+X, -Y, Z
SYMM 0.5-X, Y, 0.5+Z
SFAC C H N O F S
UNIT 88 68 8 4 12 4
TEMP -173.000
SIZE 0.063 0.182 0.56
L.S. 10
BOND $H
FMAP 2 3 60
OMIT 10 0 -7
DFIX 0.85 0.02 N2 H1N2
EQIV $1 1/2-x,y,1/2+z
HTAB N2 O1_$1
EQIV $2 1/2-x,1+y,1/2+z
HTAB C9 F1_$2
PLAN 20
ACTA
CONF
WGHT    0.029900    0.265500
FVAR       0.63001
F1    5    0.342299    0.457649   -0.022272    11.00000    0.03924    0.02942 =
         0.05672   -0.02257   -0.00160   -0.00320
F2    5    0.320813    0.662441   -0.027746    11.00000    0.03225    0.03279 =
         0.03298   -0.00037   -0.00836   -0.00317
F3    5    0.294243    0.549105    0.154156    11.00000    0.02646    0.03160 =
         0.04032   -0.00173    0.00485   -0.00778
S1    6    0.354025    0.736346    0.507397    11.00000    0.03268    0.02260 =
         0.01794    0.00454    0.00117    0.00898
N1    3    0.360525    0.786652    0.232984    11.00000    0.02132    0.01908 =
         0.01563   -0.00032   -0.00086    0.00362
N2    3    0.280481    0.900010    0.357894    11.00000    0.02150    0.01998 =
         0.01071   -0.00034    0.00243    0.00405
O1    4    0.273829    0.950817    0.127313    11.00000    0.01969    0.02480 =
         0.01348    0.00125   -0.00081    0.00223
C1    1    0.144500    1.101377    0.059209    11.00000    0.01606    0.01958 =
         0.01874    0.00195    0.00201   -0.00018
AFIX  43
H1A   2    0.129937    1.014439    0.073132    11.00000   -1.20000
AFIX   0
C2    1    0.122801    1.169131   -0.057370    11.00000    0.02019    0.02729 =
         0.01961    0.00228   -0.00146    0.00140
AFIX  43
H2A   2    0.094397    1.128156   -0.123789    11.00000   -1.20000
AFIX   0
C3    1    0.142769    1.298381   -0.077442    11.00000    0.02107    0.02859 =
         0.02736    0.01189    0.00211    0.00564
AFIX  43
H3A   2    0.127640    1.345805   -0.156807    11.00000   -1.20000
AFIX   0
C4    1    0.184670    1.356156    0.019324    11.00000    0.02241    0.01997 =
         0.03064    0.01053    0.00278    0.00109
AFIX  43
H4A   2    0.198181    1.443875    0.006454    11.00000   -1.20000
AFIX   0
C5    1    0.207340    1.286824    0.135838    11.00000    0.01847    0.01879 =
         0.02935    0.00326    0.00181   -0.00208
AFIX  43
H5A   2    0.236487    1.327237    0.201230    11.00000   -1.20000
AFIX   0
C6    1    0.187260    1.158072    0.156542    11.00000    0.01502    0.01686 =
         0.01859    0.00232    0.00201    0.00182
C7    1    0.209766    1.083776    0.286857    11.00000    0.01633    0.01540 =
         0.01383   -0.00053   -0.00044   -0.00154
AFIX  13
H7A   2    0.236753    1.145778    0.344394    11.00000   -1.20000
AFIX   0
C8    1    0.149220    1.046129    0.375584    11.00000    0.01651    0.01946 =
         0.01236    0.00215   -0.00080    0.00179
C9    1    0.126154    1.133427    0.475848    11.00000    0.02285    0.02265 =
         0.01962    0.00131   -0.00187    0.00385
AFIX  43
H9A   2    0.149813    1.212106    0.491702    11.00000   -1.20000
AFIX   0
C10   1    0.068914    1.107001    0.553156    11.00000    0.02520    0.03190 =
         0.01885    0.00147    0.00213    0.00981
AFIX  43
H10A  2    0.053268    1.167802    0.620561    11.00000   -1.20000
AFIX   0
C11   1    0.034727    0.991425    0.531447    11.00000    0.01802    0.03782 =
         0.02600    0.01235    0.00437    0.00472
AFIX  43
H11A  2   -0.004318    0.972692    0.584263    11.00000   -1.20000
AFIX   0
C12   1    0.057590    0.903650    0.432861    11.00000    0.01898    0.02647 =
         0.02664    0.00813   -0.00069   -0.00209
AFIX  43
H12A  2    0.034103    0.824567    0.418262    11.00000   -1.20000
AFIX   0
C13   1    0.114652    0.929943    0.354788    11.00000    0.01880    0.02093 =
         0.02053    0.00385   -0.00094    0.00033
AFIX  43
H13A  2    0.130074    0.868904    0.287405    11.00000   -1.20000
AFIX   0
C14   1    0.256391    0.971019    0.247541    11.00000    0.01323    0.01640 =
         0.01469    0.00257   -0.00074   -0.00299
C15   1    0.332306    0.807918    0.358010    11.00000    0.01992    0.01417 =
         0.01871    0.00109    0.00151   -0.00125
C16   1    0.415831    0.700429    0.210380    11.00000    0.01950    0.01760 =
         0.01842    0.00208    0.00242    0.00302
C17   1    0.477731    0.727969    0.268006    11.00000    0.02389    0.02090 =
         0.01994    0.00083   -0.00053    0.00061
AFIX  43
H17A  2    0.483008    0.800970    0.328016    11.00000   -1.20000
AFIX   0
C18   1    0.532093    0.648786    0.238006    11.00000    0.02011    0.02767 =
         0.03032    0.00475    0.00037    0.00166
AFIX  43
H18A  2    0.574514    0.668050    0.277408    11.00000   -1.20000
AFIX   0
C19   1    0.524775    0.542075    0.151089    11.00000    0.02548    0.02520 =
         0.03776    0.00298    0.00664    0.00719
AFIX  43
H19A  2    0.561922    0.487449    0.132032    11.00000   -1.20000
AFIX   0
C20   1    0.463486    0.515154    0.092187    11.00000    0.03012    0.01958 =
         0.03094   -0.00420    0.00534    0.00257
AFIX  43
H20A  2    0.458637    0.442378    0.031700    11.00000   -1.20000
AFIX   0
C21   1    0.408518    0.594095    0.120826    11.00000    0.02307    0.01617 =
         0.02473   -0.00062    0.00294   -0.00073
C22   1    0.342241    0.566112    0.056554    11.00000    0.02745    0.01969 =
         0.03129   -0.00655    0.00274   -0.00213
H1N2  2    0.267935    0.914324    0.436768    11.00000    0.01493
H1N1  2    0.343906    0.822693    0.146766    11.00000    0.04863
HKLF 4 1 0 0 1 -1 0 0 0 -1 0
REM  suk6_0m in Pca2(1) (100K)
REM R1 =  0.0436 for   4608 Fo > 4sig(Fo)  and  0.0597 for all   5618 data
REM    270 parameters refined using      2 restraints
END
WGHT      0.0299      0.2655
REM Highest difference peak  0.235,  deepest hole -0.252,  1-sigma level  0.053
Q1    1   0.1973  1.2236  0.1237  11.00000  0.05    0.23
Q2    1   0.5622  0.5136  0.0751  11.00000  0.05    0.21
Q3    1   0.4219  0.6362  0.3571  11.00000  0.05    0.21
Q4    1   0.1891  1.2396  0.2158  11.00000  0.05    0.20
Q5    1   0.1347  1.2254 -0.0679  11.00000  0.05    0.19
Q6    1   0.1410  1.0541  0.0621  11.00000  0.05    0.19
Q7    1   0.4055  0.7148  0.5077  11.00000  0.05    0.19
Q8    1   0.1340  0.9814  0.3867  11.00000  0.05    0.19
Q9    1   0.3811  0.5642  0.1066  11.00000  0.05    0.18
Q10   1   0.1378  1.1577  0.0124  11.00000  0.05    0.18
Q11   1   0.0808  0.9039  0.3872  11.00000  0.05    0.17
Q12   1   0.0768  1.2849  0.6405  11.00000  0.05    0.17
Q13   1   0.5641  0.6202  0.0584  11.00000  0.05    0.17
Q14   1   0.4006  0.5675  0.4134  11.00000  0.05    0.17
Q15   1   0.3191  1.0547  0.2159  11.00000  0.05    0.17
Q16   1   0.2000  1.0870  0.2167  11.00000  0.05    0.17
Q17   1   0.2212  1.1009  0.3015  11.00000  0.05    0.17
Q18   1   0.2780  0.6359  0.4750  11.00000  0.05    0.17
Q19   1   0.3181  0.6455  0.4201  11.00000  0.05    0.17
Q20   1   0.1789  1.3178  0.0837  11.00000  0.05    0.17
;
