# Supplementary material for: 2,2-Diphenyl-N-{[2-(tri­fluoro­meth­yl)phen­yl]carbamo­thio­yl}acetamide
Source: Acta Crystallogr Sect E Struct Rep Online. 2013 Jul 13;69(Pt 8):o1255–6. doi: 10.1107/S1600536813018680 (PMC3793754; doi:10.1107/S1600536813018680)
Supplement: Supplementary file 2 [file e-69-o1255-Isup2.hkl]

# 
# h,k,l, Fc-squared, Fo-squared, sigma(Fo-squared) and status flag 
# 
data_I
_shelx_title ' suk6_0m in Pca2(1) (100K)' 
_shelx_refln_list_code          4 
_shelx_F_calc_maximum      161.02 
_exptl_crystal_F_000       856.00 
_reflns_d_resolution_high  0.7090 
 
loop_ 
 _symmetry_equiv_pos_as_xyz 
 'x, y, z' 
 '-x, -y, z+1/2' 
 'x+1/2, -y, z' 
 '-x+1/2, y, z+1/2' 
 
_cell_length_a    20.0318 
_cell_length_b    10.2866 
_cell_length_c     9.5351 
_cell_angle_alpha  90.000 
_cell_angle_beta   90.000 
_cell_angle_gamma  90.000 
 
_shelx_F_squared_multiplier     1.000 
 
loop_ 
 _refln_index_h 
 _refln_index_k 
 _refln_index_l 
 _refln_F_squared_calc 
 _refln_F_squared_meas 
 _refln_F_squared_sigma 
 _refln_observed_status 
   2   0 -13      611.17      702.85     73.85 o 
   4   0 -13      100.23       89.31     35.54 o 
   6   0 -13       27.14       50.79     32.11 o 
   1   1 -13       15.53       51.29     22.67 o 
   2   1 -13       42.37       15.02     19.97 o 
   3   1 -13      169.49      187.74     33.82 o 
   4   1 -13       62.92       44.34     22.79 o 
   5   1 -13       47.09       80.84     26.29 o 
   6   1 -13       59.44      111.95     24.29 o 
   1   2 -13       84.66        5.79     43.92 o 
   2   2 -13      265.06      243.62     36.11 o 
   3   2 -13       52.86       42.24     37.34 o 
   4   2 -13       34.43       37.39     20.99 o 
   5   2 -13      262.12      243.01     44.18 o 
   6   2 -13       44.09       40.09     18.62 o 
   1   3 -13      167.62       -3.73     31.34 o 
   2   3 -13       72.14      -17.08     28.97 o 
   3   3 -13       13.57        9.71     18.33 o 
   4   3 -13        8.83       -3.60     33.13 o 
   0   0 -12       35.40       11.63     25.48 o 
   2   0 -12       16.49       44.28     28.24 o 
   4   0 -12        8.70       16.38     27.18 o 
   6   0 -12      179.42      192.80     47.46 o 
   8   0 -12       99.09      140.01     38.73 o 
  10   0 -12      231.60      276.06     55.99 o 
  12   0 -12       19.04       43.24     20.45 o 
   0   1 -12      265.40      306.67     48.18 o 
   1   1 -12      130.21      130.44     19.52 o 
   2   1 -12        5.93       -4.66     13.42 o 
   3   1 -12       35.09       34.15     19.71 o 
   4   1 -12       31.21       67.69     23.04 o 
   5   1 -12      102.35       99.52     24.49 o 
   6   1 -12       35.81       23.79     15.61 o 
   7   1 -12       31.32       54.20     21.18 o 
   8   1 -12        5.34       31.39     17.29 o 
   9   1 -12      223.71      193.83     32.23 o 
  10   1 -12       27.83       58.68     17.73 o 
  11   1 -12        6.81       53.41     15.38 o 
  12   1 -12      231.74      263.83     36.95 o 
   0   2 -12      362.76      382.53     48.68 o 
   1   2 -12      266.76      238.08     28.11 o 
   2   2 -12       29.13       40.50     18.57 o 
   3   2 -12      136.00      118.76     26.90 o 
   4   2 -12      208.81      251.68     37.99 o 
   5   2 -12       29.76       61.74     22.11 o 
   6   2 -12      312.08      305.14     40.98 o 
   7   2 -12       27.36       55.39     20.78 o 
   8   2 -12       70.37       98.78     25.22 o 
   9   2 -12       45.39       60.13     20.38 o 
  10   2 -12      222.71      316.80     42.99 o 
  11   2 -12       45.85       38.95     23.28 o 
   0   3 -12       51.08       -8.74     27.92 o 
   1   3 -12       28.73        8.98     59.60 o 
   2   3 -12        5.37        8.64     25.66 o 
   3   3 -12       94.75       86.26     25.82 o 
   4   3 -12       45.40       57.01     52.46 o 
   5   3 -12       89.89      122.73     28.84 o 
   6   3 -12       28.07       20.28     17.55 o 
   7   3 -12       50.65       55.96     43.14 o 
   8   3 -12       97.21      157.24     31.57 o 
   9   3 -12       54.68       53.14     23.48 o 
  10   3 -12       52.37       53.83     17.89 o 
  11   3 -12        1.69       21.23     17.32 o 
   2   4 -12       94.00       89.60     32.37 o 
   3   4 -12       52.01       13.15     42.56 o 
   4   4 -12      121.38       65.05     55.07 o 
   5   4 -12       41.65       22.81     53.14 o 
   6   4 -12      106.71       85.32     43.26 o 
   7   4 -12       57.63       45.98     24.23 o 
   8   4 -12       75.40       68.27     51.61 o 
   9   4 -12       74.47       48.53     20.98 o 
  10   4 -12      152.77      275.05     54.64 o 
   3   5 -12       46.00       78.22     33.02 o 
   4   5 -12       84.33      168.22     45.37 o 
   5   5 -12      160.73      191.69     47.25 o 
   6   5 -12       85.10       35.74     37.42 o 
   7   5 -12       76.72       41.58     66.76 o 
   8   5 -12       28.97       34.31     45.64 o 
   4   6 -12      128.36      120.47     41.50 o 
   2   0 -11      911.99      907.33     51.55 o 
   4   0 -11      926.40      884.07     75.54 o 
   6   0 -11      528.63      685.56     83.27 o 
   8   0 -11      109.81      114.63     36.48 o 
  10   0 -11       30.11       22.70     23.52 o 
  14   0 -11       22.17      124.62     35.88 o 
  16   0 -11      134.85      125.33     37.77 o 
   1   1 -11      118.53      122.96     18.29 o 
   2   1 -11       16.11       32.61     13.06 o 
   3   1 -11      406.15      425.01     35.84 o 
   4   1 -11      166.49      234.45     38.83 o 
   5   1 -11      262.59      204.64     36.65 o 
   6   1 -11       95.16       78.76     21.41 o 
   7   1 -11      342.91      371.52     43.95 o 
   8   1 -11       54.07       58.28     30.86 o 
   9   1 -11       67.54       64.64     22.83 o 
  10   1 -11      130.19      127.83     28.34 o 
  11   1 -11      126.88      150.35     30.48 o 
  12   1 -11        1.85       15.70     16.36 o 
  13   1 -11       23.42       57.27     18.54 o 
  14   1 -11       29.11       18.10     17.59 o 
  15   1 -11       52.69       81.66     23.94 o 
  16   1 -11       20.62       60.01     29.91 o 
   1   2 -11       86.03       76.28     16.26 o 
   2   2 -11      136.88      152.29     37.69 o 
   3   2 -11       24.50       18.06     14.99 o 
   4   2 -11        8.46       -2.28     13.66 o 
   5   2 -11       72.64       53.63     19.79 o 
   6   2 -11      318.53      363.78     43.00 o 
   7   2 -11       83.34       64.04     21.86 o 
   8   2 -11      361.03      320.22     42.14 o 
   9   2 -11       47.22       69.08     22.66 o 
  10   2 -11       97.52      111.66     29.04 o 
  11   2 -11      128.66      148.48     29.35 o 
  12   2 -11      143.96      171.99     32.24 o 
  13   2 -11      119.10      103.75     41.88 o 
  14   2 -11        3.69       19.28     11.05 o 
  15   2 -11       22.07       62.75     21.76 o 
   1   3 -11      164.86      146.12     21.75 o 
   2   3 -11      182.95      132.08     26.98 o 
   3   3 -11      281.59      323.95     40.62 o 
   4   3 -11      157.09      111.24     26.03 o 
   5   3 -11       23.60       17.48     18.50 o 
   6   3 -11       20.83       23.54     34.28 o 
   7   3 -11       16.77       33.47     23.04 o 
   8   3 -11       74.72       73.67     22.17 o 
   9   3 -11       17.23       24.41     18.30 o 
  10   3 -11       83.99       71.58     40.81 o 
  11   3 -11      170.36      191.44     34.39 o 
  12   3 -11       20.53       14.44     23.41 o 
  13   3 -11       86.73        3.78     26.22 o 
  14   3 -11       32.89       53.14     17.06 o 
   1   4 -11       72.68       37.63     25.81 o 
   2   4 -11      268.12      276.83     52.85 o 
   3   4 -11       43.90       32.94     30.01 o 
   4   4 -11      171.79       79.85     55.59 o 
   5   4 -11       34.21       33.69     24.99 o 
   6   4 -11      237.70      229.40     35.93 o 
   7   4 -11       56.39      111.19     28.51 o 
   8   4 -11      189.83      208.26     35.48 o 
   9   4 -11        6.79       47.89     21.12 o 
  10   4 -11       87.82       81.87     27.41 o 
  11   4 -11        4.19       28.18     17.70 o 
  12   4 -11      395.69      448.97     49.88 o 
  13   4 -11        1.59       33.19     15.80 o 
  14   4 -11       23.00       51.68     19.95 o 
   1   5 -11       32.14       74.59     32.72 o 
   2   5 -11       26.82       63.46     32.07 o 
   3   5 -11      246.30      272.51     55.33 o 
   4   5 -11       22.40       20.42     25.45 o 
   5   5 -11       45.67       43.28     49.86 o 
   6   5 -11      129.24       47.44     94.97 o 
   7   5 -11       86.39       55.32     52.39 o 
   8   5 -11       15.49       12.24     16.71 o 
   9   5 -11        9.91        5.28     16.03 o 
  10   5 -11      165.40      176.53     39.59 o 
  11   5 -11       97.56      104.63     66.75 o 
  12   5 -11       15.77       -8.59     52.21 o 
   1   6 -11        3.94       -6.46     14.50 o 
   2   6 -11      262.87      242.10     33.65 o 
   3   6 -11      105.96       84.05     22.44 o 
   4   6 -11       22.68        5.62     13.21 o 
   5   6 -11      122.32      121.42     35.84 o 
   6   6 -11      154.40      161.35     30.50 o 
   7   6 -11       60.53       48.67     21.64 o 
   8   6 -11       50.80       41.15     18.68 o 
   9   6 -11      106.11       78.14     22.03 o 
  10   6 -11       17.56       22.42     12.80 o 
  11   6 -11       48.77        5.23     41.29 o 
   1   7 -11        9.63       18.94     20.87 o 
   2   7 -11        9.57       -8.83     17.78 o 
   3   7 -11      149.66      163.94     30.45 o 
   4   7 -11       20.23       18.24     38.23 o 
   5   7 -11       59.89       75.77     23.16 o 
   6   7 -11       87.15      102.02     39.56 o 
   7   7 -11      583.89      637.64     57.83 o 
   8   7 -11      122.61      106.42     46.29 o 
   1   8 -11       33.51       45.11     23.71 o 
   2   8 -11        8.05       36.19     22.38 o 
   3   8 -11       95.46      124.12     34.75 o 
   4   8 -11       22.41        8.51     16.58 o 
   0   0 -10      809.10      734.65     63.41 o 
   2   0 -10       89.13       62.14     27.82 o 
   4   0 -10      229.15      256.76     32.47 o 
   6   0 -10      268.93      199.81     46.12 o 
   8   0 -10       32.45       53.70     27.92 o 
  10   0 -10       59.02       15.11     21.64 o 
  12   0 -10       45.61       46.80     25.92 o 
  14   0 -10      155.93       22.74     14.26 o 
  16   0 -10       83.07      133.19     42.41 o 
  18   0 -10      137.68      209.52     49.53 o 
   0   1 -10      434.29      424.32     40.69 o 
   1   1 -10      111.16      113.20     17.49 o 
   2   1 -10        8.89        0.60     10.09 o 
   3   1 -10      388.98      474.02     30.30 o 
   4   1 -10      230.84      202.32     21.10 o 
   5   1 -10      157.47      159.15     28.91 o 
   6   1 -10      125.07      152.84     27.98 o 
   7   1 -10      179.77      207.55     31.86 o 
   8   1 -10       40.92       50.73     29.61 o 
   9   1 -10       95.19       85.10     27.09 o 
  10   1 -10      171.09      187.33     42.99 o 
  11   1 -10      153.79      208.32     35.84 o 
  12   1 -10       10.09       27.00     15.49 o 
  13   1 -10      207.76      225.53     52.83 o 
  14   1 -10       91.18      107.57     24.72 o 
  15   1 -10      138.93      122.63     41.45 o 
  16   1 -10       62.72       95.41     27.13 o 
  17   1 -10       90.61      128.00     29.08 o 
  18   1 -10       39.36      103.10     27.43 o 
   0   2 -10      796.11      883.89     49.50 o 
   1   2 -10      425.21      402.12     24.40 o 
   2   2 -10      112.75      105.10     16.74 o 
   3   2 -10       14.76       16.85     11.18 o 
   4   2 -10      736.51      720.27     47.03 o 
   5   2 -10      120.08      109.36     24.89 o 
   6   2 -10      151.11      169.96     30.44 o 
   7   2 -10      224.68      198.53     45.46 o 
   8   2 -10      161.16      159.63     29.53 o 
   9   2 -10       77.28      106.67     27.18 o 
  10   2 -10      365.05      489.52    115.46 o 
  11   2 -10       46.05       46.85     21.58 o 
  12   2 -10       44.17      100.74     25.05 o 
  13   2 -10       85.29      100.20     24.73 o 
  14   2 -10      516.65      516.93     73.50 o 
  15   2 -10       45.98       46.27     17.00 o 
  16   2 -10       28.92       47.37     56.85 o 
  17   2 -10      153.37      128.09     32.50 o 
  18   2 -10      131.73      206.78     39.52 o 
   0   3 -10      572.50      600.12     57.76 o 
   1   3 -10      721.77      668.50     35.67 o 
   2   3 -10       64.42       47.55     22.15 o 
   3   3 -10       71.63       56.39     28.34 o 
   4   3 -10      325.80      339.92     45.36 o 
   5   3 -10      192.57      241.10     34.82 o 
   6   3 -10       92.83      156.89     30.36 o 
   7   3 -10       47.28       47.28     21.74 o 
   8   3 -10       37.92       33.93     17.41 o 
   9   3 -10        8.24       13.85     16.45 o 
  10   3 -10       16.28       54.41     21.42 o 
  11   3 -10        4.65        4.28     13.73 o 
  12   3 -10       30.26       -6.04     19.47 o 
  13   3 -10      156.54      199.19     75.81 o 
  14   3 -10      114.21      125.97     29.55 o 
  15   3 -10       95.12      101.55     42.39 o 
  16   3 -10       65.08       28.73     45.47 o 
  17   3 -10       82.87       94.21     24.47 o 
   0   4 -10      632.63      775.65     65.59 o 
   1   4 -10        9.57        4.16     15.18 o 
   2   4 -10      179.89      105.72     94.40 o 
   3   4 -10       54.35       37.00     18.94 o 
   4   4 -10      419.18      448.41     71.41 o 
   5   4 -10      262.56      273.36     38.06 o 
   6   4 -10       86.21       86.70     25.93 o 
   7   4 -10      100.82       88.16     25.86 o 
   8   4 -10       67.16       79.11     24.77 o 
   9   4 -10        5.04       14.72     16.97 o 
  10   4 -10      200.95      201.47     34.54 o 
  11   4 -10      311.87      405.42     69.87 o 
  12   4 -10       67.95      154.90     76.96 o 
  13   4 -10       39.62       37.37     23.00 o 
  14   4 -10      337.66      483.36     53.15 o 
  15   4 -10      268.92      323.28    133.35 o 
  16   4 -10       13.46       29.93     28.79 o 
  17   4 -10       71.71       93.30     45.45 o 
   0   5 -10      225.64      234.38     79.95 o 
   1   5 -10      457.02      466.73     28.88 o 
   2   5 -10       18.73       13.90     15.69 o 
   3   5 -10       49.56       51.68     25.40 o 
   4   5 -10       43.67       27.29     20.77 o 
   5   5 -10      200.01      251.45     33.75 o 
   6   5 -10       75.85       52.97     29.72 o 
   7   5 -10       58.38       28.55     20.62 o 
   8   5 -10       38.08       20.65     17.98 o 
   9   5 -10      131.64      176.11     24.84 o 
  10   5 -10       85.12      100.59     20.75 o 
  11   5 -10      184.72      149.89     28.27 o 
  12   5 -10       94.40       64.33     27.04 o 
  13   5 -10        7.53       35.12     20.18 o 
  14   5 -10       42.41       53.51     20.61 o 
  15   5 -10      158.56      220.83     38.89 o 
  16   5 -10       27.51       19.05     35.71 o 
   0   6 -10       96.19      201.51     64.15 o 
   1   6 -10      251.03      221.70     23.85 o 
   2   6 -10       77.88       67.93     15.57 o 
   3   6 -10      125.33      163.26     27.85 o 
   4   6 -10      167.11      156.28     27.20 o 
   5   6 -10       50.04       23.07     16.04 o 
   6   6 -10      140.43      133.91     33.40 o 
   7   6 -10        5.57       25.04     18.99 o 
   8   6 -10       37.90       28.02     15.88 o 
   9   6 -10      138.65      102.29     24.01 o 
  10   6 -10       60.29       29.11     40.68 o 
  11   6 -10      152.57      132.19     55.35 o 
  12   6 -10       61.09       25.52     38.21 o 
  13   6 -10       47.23       55.03     31.33 o 
  14   6 -10        0.29       17.75     13.72 o 
   0   7 -10       45.22       -1.82     16.14 o 
   1   7 -10      131.90      166.61     21.89 o 
   2   7 -10       13.44        1.11     10.24 o 
   3   7 -10      125.28      147.38     46.08 o 
   4   7 -10      320.17      381.93     42.23 o 
   5   7 -10      275.77      256.91     67.62 o 
   6   7 -10        6.27        8.97     14.39 o 
   7   7 -10        5.29       -4.14     13.28 o 
   8   7 -10       90.79       84.87     34.53 o 
   9   7 -10       56.36       60.22     23.11 o 
  10   7 -10      109.59      130.81     29.88 o 
  11   7 -10      351.90      401.21     54.15 o 
  12   7 -10       33.03       54.21     18.98 o 
  13   7 -10       24.35       12.70     20.17 o 
   0   8 -10      198.21      195.62     38.97 o 
   1   8 -10      262.62      275.27     32.24 o 
   2   8 -10       21.09       60.85     22.60 o 
   3   8 -10        5.24       15.38     16.15 o 
   4   8 -10      151.59      152.02     28.83 o 
   5   8 -10      183.50      166.36     38.87 o 
   6   8 -10      264.89      344.19     42.68 o 
   7   8 -10        3.71      -13.68     13.68 o 
   8   8 -10       82.17      107.16     26.03 o 
   9   8 -10      142.24      196.77     35.06 o 
  10   8 -10       56.40       60.75     26.73 o 
   0   9 -10      286.89      248.86     43.52 o 
   1   9 -10      114.53       75.95     20.56 o 
   2   9 -10      141.90       82.76     30.07 o 
   3   9 -10       24.33        2.78     15.77 o 
   4   9 -10       20.66        7.23     17.69 o 
   5   9 -10      253.74      320.24     41.35 o 
   6   9 -10       33.11       15.12     18.86 o 
   7   9 -10      117.09      144.61     43.97 o 
   2   0  -9      557.03      556.43     37.44 o 
   4   0  -9       70.71       86.16     21.36 o 
   6   0  -9      605.96      545.08     37.13 o 
   8   0  -9     1048.33     1077.32     81.43 o 
  10   0  -9      157.66       94.12     33.03 o 
  12   0  -9      196.13      254.69     50.33 o 
  14   0  -9      125.90       86.33     31.94 o 
  16   0  -9       79.45      110.85     39.82 o 
  18   0  -9        9.78       16.60     25.54 o 
  20   0  -9      197.99      249.22     56.88 o 
   1   1  -9      333.32      368.00     21.48 o 
   2   1  -9      283.15      312.16     20.75 o 
   3   1  -9      611.58      594.56     24.45 o 
   4   1  -9     1120.39     1105.63     31.97 o 
   5   1  -9      220.71      269.69     21.86 o 
   6   1  -9      857.74      913.90     50.79 o 
   7   1  -9      827.95      796.44     48.70 o 
   8   1  -9       67.95       79.43     22.54 o 
   9   1  -9       55.92       31.75     17.55 o 
  10   1  -9      204.66      197.71     32.00 o 
  11   1  -9      365.53      420.70     52.23 o 
  12   1  -9      138.50       53.20     79.73 o 
  13   1  -9       14.47       38.66     14.64 o 
  14   1  -9      161.94      182.81     30.97 o 
  15   1  -9       56.61       60.10     21.35 o 
  16   1  -9       82.26      149.48     30.39 o 
  17   1  -9       73.67      109.71     27.66 o 
  18   1  -9       33.86       27.28     18.66 o 
  19   1  -9       46.91       55.84     23.22 o 
  20   1  -9       27.07       39.75     22.56 o 
   1   2  -9       55.34       55.30      9.68 o 
   2   2  -9      196.54      234.26     18.31 o 
   3   2  -9      155.16      154.54     15.36 o 
   4   2  -9      204.61      209.85     20.11 o 
   5   2  -9       38.12       52.38     35.62 o 
   6   2  -9      181.98      217.90     42.64 o 
   7   2  -9       11.15       13.73     15.31 o 
   8   2  -9      585.16      633.25     49.55 o 
   9   2  -9       29.32       64.20     21.45 o 
  10   2  -9      242.29      240.12     34.85 o 
  11   2  -9       64.51       11.86     34.70 o 
  12   2  -9      217.38      307.84     40.43 o 
  13   2  -9      278.95      301.53     62.72 o 
  14   2  -9      238.80       80.16    115.49 o 
  15   2  -9       28.81       17.62     17.22 o 
  16   2  -9       98.76      161.24     40.82 o 
  17   2  -9      148.08      202.81     46.40 o 
  18   2  -9       94.79       96.58     27.84 o 
  19   2  -9       28.39       37.88     23.18 o 
  20   2  -9       98.30      133.68     33.34 o 
   1   3  -9       86.63       69.91     12.53 o 
   2   3  -9      271.25      271.11     31.85 o 
   3   3  -9      110.80      107.09     15.09 o 
   4   3  -9      266.67      308.16     36.53 o 
   5   3  -9       49.79       66.41     21.76 o 
   6   3  -9       16.96       16.63     17.27 o 
   7   3  -9       64.26       92.07     23.93 o 
   8   3  -9      331.94      378.11     42.51 o 
   9   3  -9        3.80       10.02     15.50 o 
  10   3  -9      351.27      408.58     44.40 o 
  11   3  -9       92.83       85.96     23.43 o 
  12   3  -9       77.34       74.26     23.28 o 
  13   3  -9      238.65      257.83     38.38 o 
  14   3  -9       44.50       57.55     21.56 o 
  15   3  -9       54.07       37.91     18.23 o 
  16   3  -9       39.25       27.88     19.17 o 
  17   3  -9        4.10       40.05     21.59 o 
  18   3  -9       41.29       50.47     30.96 o 
  19   3  -9      102.04      108.35     29.77 o 
  20   3  -9       41.62       53.95     52.91 o 
   1   4  -9       63.83       60.96     11.91 o 
   2   4  -9      312.32      273.62     20.90 o 
   3   4  -9      205.74      223.94     20.84 o 
   4   4  -9      325.48      306.93     28.42 o 
   5   4  -9      102.50       91.45     24.90 o 
   6   4  -9      187.02      179.38     23.35 o 
   7   4  -9      347.45      369.98     54.88 o 
   8   4  -9       65.54       83.84     21.11 o 
   9   4  -9       71.48       68.39     16.80 o 
  10   4  -9       88.63       84.96     21.06 o 
  11   4  -9      423.81      437.37     36.96 o 
  12   4  -9      342.40      357.32     33.93 o 
  13   4  -9       90.45       89.57     35.17 o 
  14   4  -9       28.31       41.29     21.63 o 
  15   4  -9       22.65       19.15     19.54 o 
  16   4  -9      243.46      321.64     44.25 o 
  17   4  -9      119.11      109.85     29.36 o 
  18   4  -9      327.08      370.17     73.54 o 
  19   4  -9       67.41       45.64     65.44 o 
   1   5  -9      266.95      290.82     22.06 o 
   2   5  -9      544.16      581.82     26.13 o 
   3   5  -9      136.58      124.71     23.29 o 
   4   5  -9       14.68        0.31      8.47 o 
   5   5  -9      187.31      209.33     30.22 o 
   6   5  -9      133.52       95.81     34.11 o 
   7   5  -9      343.26      415.52     42.27 o 
   8   5  -9      171.45      159.64     29.20 o 
   9   5  -9      143.13      164.37     29.86 o 
  10   5  -9       13.70       26.31     14.58 o 
  11   5  -9       59.64       81.15     19.13 o 
  12   5  -9       20.50       82.55     18.75 o 
  13   5  -9      258.46      304.18     31.85 o 
  14   5  -9       29.83       41.89     15.93 o 
  15   5  -9       51.70       37.87     16.06 o 
  16   5  -9        0.56        1.52     14.93 o 
  17   5  -9      347.81      470.83     57.69 o 
  18   5  -9       47.04       71.29     28.80 o 
   1   6  -9      173.03      181.90     25.85 o 
   2   6  -9      324.83      322.36     26.99 o 
   3   6  -9      203.87      195.51     30.12 o 
   4   6  -9       16.85       20.91     14.02 o 
   5   6  -9      137.23      122.10     24.25 o 
   6   6  -9      435.12      411.95     59.45 o 
   7   6  -9      197.07      234.20     38.31 o 
   8   6  -9      250.63      238.74     55.82 o 
   9   6  -9       93.46       60.78     38.71 o 
  10   6  -9        7.25      -12.46     12.46 o 
  11   6  -9      139.55      137.00     47.62 o 
  12   6  -9       58.89       44.32     31.55 o 
  13   6  -9      101.94      111.01     23.28 o 
  14   6  -9       44.68       40.62     26.46 o 
  15   6  -9      143.72       84.22     25.32 o 
  16   6  -9       20.72       -2.88     17.50 o 
  17   6  -9       59.67       19.33     26.08 o 
   1   7  -9       40.61       51.29     11.91 o 
   2   7  -9      112.61       97.26     16.81 o 
   3   7  -9      204.28      236.97     35.65 o 
   4   7  -9      338.16      365.87     55.09 o 
   5   7  -9       54.19       48.48     17.13 o 
   6   7  -9       50.98       61.48     18.45 o 
   7   7  -9      256.48      237.70     32.98 o 
   8   7  -9      168.20      219.87     33.80 o 
   9   7  -9       26.49       18.23     14.93 o 
  10   7  -9      116.85      150.26     30.02 o 
  11   7  -9      215.90      310.25     73.41 o 
  12   7  -9      465.94      558.67     55.22 o 
  13   7  -9      135.12      119.59     42.33 o 
  14   7  -9       53.01       42.92     27.27 o 
  15   7  -9        3.85        3.37     12.29 o 
   1   8  -9       64.28       58.30     14.69 o 
   2   8  -9      300.41      305.09     28.00 o 
   3   8  -9      106.63      112.61     30.61 o 
   4   8  -9       96.17      122.89     26.07 o 
   5   8  -9        8.15        4.45     13.20 o 
   6   8  -9       14.50       13.01     13.97 o 
   7   8  -9      359.19      437.43     67.39 o 
   8   8  -9       45.59       25.80     21.75 o 
   9   8  -9      104.50      188.54     32.89 o 
  10   8  -9       24.72       36.70     17.96 o 
  11   8  -9       23.66        2.81     13.86 o 
  12   8  -9      109.95      107.53     26.29 o 
  13   8  -9       14.43       14.90     20.72 o 
  14   8  -9       24.87        5.09     20.06 o 
   1   9  -9       26.27       38.97     14.12 o 
   2   9  -9       81.58       83.29     17.14 o 
   3   9  -9       33.36       23.54     16.38 o 
   4   9  -9       30.91       39.31     22.44 o 
   5   9  -9       52.08       57.71     30.86 o 
   6   9  -9      140.49      200.95     33.91 o 
   7   9  -9       55.31       69.08     23.08 o 
   8   9  -9      202.55      221.08     36.14 o 
   9   9  -9       50.23       35.66     19.73 o 
  10   9  -9       71.23      129.73     28.84 o 
  11   9  -9       15.71       27.40     19.58 o 
   1  10  -9      140.22      159.82     25.72 o 
   2  10  -9      424.50      499.11     49.50 o 
   3  10  -9       57.78       44.68     18.86 o 
   4  10  -9       74.04       52.41     21.72 o 
   5  10  -9       68.74       54.87     22.90 o 
   6  10  -9       61.02       33.39     20.06 o 
   7  10  -9       17.12        6.59     15.92 o 
   0   0  -8     3062.88     2780.92    112.74 o 
   2   0  -8      947.60      863.23     44.00 o 
   4   0  -8      525.17      532.78     44.14 o 
   6   0  -8      363.58      358.35     33.99 o 
   8   0  -8      580.49      547.08     56.66 o 
  10   0  -8      113.80      141.53     37.59 o 
  12   0  -8      198.32      150.97     37.53 o 
  14   0  -8      190.85      254.62     54.25 o 
  16   0  -8      485.76      553.88     74.10 o 
  18   0  -8      321.97      449.56     68.25 o 
  20   0  -8      160.63      225.97     56.07 o 
  22   0  -8       69.97      105.55     39.14 o 
   0   1  -8       10.46       15.51      9.21 o 
   1   1  -8     1493.18     1454.13     31.08 o 
   2   1  -8      760.26      747.19     22.27 o 
   3   1  -8      173.35      179.03     21.12 o 
   4   1  -8       87.36       84.91     10.22 o 
   5   1  -8      865.72      853.02     26.45 o 
   6   1  -8       23.94       24.11      8.40 o 
   7   1  -8      125.32      110.00     16.93 o 
   8   1  -8      549.47      573.29     44.18 o 
   9   1  -8     1368.65     1304.45     61.18 o 
  10   1  -8      169.40      187.53     30.02 o 
  11   1  -8      129.70       93.52     22.13 o 
  12   1  -8       59.12       27.41     23.24 o 
  13   1  -8      174.89      197.13     31.72 o 
  14   1  -8       44.17       29.53     32.65 o 
  15   1  -8      324.68      352.58     44.34 o 
  16   1  -8       81.89       78.44     24.46 o 
  17   1  -8       34.59       43.55     34.49 o 
  18   1  -8       66.19       44.55     20.89 o 
  19   1  -8       39.97       48.82     23.21 o 
  20   1  -8        6.82        0.19     15.22 o 
  21   1  -8       49.23       75.15     31.44 o 
  22   1  -8       25.52       37.14     20.38 o 
   0   2  -8      187.65      223.07     21.57 o 
   1   2  -8      592.13      559.98     20.15 o 
   2   2  -8       41.97       34.88      8.50 o 
   3   2  -8      216.25      210.23     14.35 o 
   4   2  -8      486.53      524.10     21.71 o 
   5   2  -8       12.22       10.73      8.26 o 
   6   2  -8      974.93      976.25     39.77 o 
   7   2  -8        4.86       16.61     12.96 o 
   8   2  -8      173.01      179.53     28.82 o 
   9   2  -8       20.88       37.62     17.03 o 
  10   2  -8      301.14      302.76     53.50 o 
  11   2  -8       39.71       43.75     18.87 o 
  12   2  -8       29.11       29.94     15.60 o 
  13   2  -8       91.92       82.08     61.50 o 
  14   2  -8      190.54      185.33     32.69 o 
  15   2  -8      104.51      122.41     27.56 o 
  16   2  -8       22.88       24.84     18.07 o 
  17   2  -8       68.20      126.33     28.89 o 
  18   2  -8       55.02       84.08     24.45 o 
  19   2  -8       72.18      106.86     28.13 o 
  20   2  -8      107.64      129.66     30.47 o 
  21   2  -8       98.16      123.57     32.30 o 
  22   2  -8        1.29       17.94     18.45 o 
   0   3  -8      758.36      745.76     27.40 o 
   1   3  -8       46.67       31.09      6.97 o 
   2   3  -8       68.52       65.27      9.33 o 
   3   3  -8      433.13      453.08     19.52 o 
   4   3  -8       63.03       46.16      8.10 o 
   5   3  -8     1655.45     1587.75     37.20 o 
   6   3  -8       50.36       50.43     11.59 o 
   7   3  -8      575.69      544.09     34.51 o 
   8   3  -8      259.08      329.61     71.97 o 
   9   3  -8     1032.52     1052.39     51.90 o 
  10   3  -8      359.40      420.22     34.27 o 
  11   3  -8      451.98      494.02     47.90 o 
  12   3  -8      103.33      128.72     27.30 o 
  13   3  -8       23.27       28.44     21.28 o 
  14   3  -8       17.50       39.08     19.05 o 
  15   3  -8       51.37       42.78     27.40 o 
  16   3  -8       67.43       60.96     22.65 o 
  17   3  -8       14.32        7.84     16.58 o 
  18   3  -8       29.22       45.53     20.00 o 
  19   3  -8      130.23      221.26     37.47 o 
  20   3  -8        7.38       17.80     18.63 o 
  21   3  -8       81.90      111.75     29.11 o 
   0   4  -8     1383.35     1324.05     47.23 o 
   1   4  -8      696.56      696.61     21.50 o 
   2   4  -8       71.19       71.28      9.18 o 
   3   4  -8      222.68      211.53     13.41 o 
   4   4  -8      225.83      203.10     19.66 o 
   5   4  -8       29.32       24.18      9.80 o 
   6   4  -8      161.76      161.72     21.50 o 
   7   4  -8       87.70      105.71     18.75 o 
   8   4  -8      434.59      477.32     35.83 o 
   9   4  -8      536.68      563.90     39.89 o 
  10   4  -8      842.01      847.98     40.67 o 
  11   4  -8       53.68       97.58     18.45 o 
  12   4  -8      116.70       97.07     19.77 o 
  13   4  -8      164.72      172.28     24.15 o 
  14   4  -8      519.94      258.84    219.55 o 
  15   4  -8       89.59       73.58     27.65 o 
  16   4  -8       69.96       62.58     22.40 o 
  17   4  -8       19.29        8.20     17.46 o 
  18   4  -8       82.67       64.98     23.96 o 
  19   4  -8       10.37       18.23     20.33 o 
  20   4  -8      160.60      182.79     35.85 o 
  21   4  -8       40.30       85.40     28.52 o 
   0   5  -8      102.28      101.46     25.61 o 
   1   5  -8      564.81      588.53     21.04 o 
   2   5  -8       50.23       29.53      7.80 o 
   3   5  -8      142.65      120.05     13.05 o 
   4   5  -8       67.65       41.32      9.43 o 
   5   5  -8      250.30      246.60     22.72 o 
   6   5  -8      179.76      190.29     27.15 o 
   7   5  -8      438.42      447.09     41.86 o 
   8   5  -8       46.32        8.69     30.58 o 
   9   5  -8      444.42      476.94     36.40 o 
  10   5  -8      131.97      119.91     21.16 o 
  11   5  -8      114.33      142.09     24.50 o 
  12   5  -8      161.95      135.91     22.76 o 
  13   5  -8       53.76       44.37     15.02 o 
  14   5  -8      210.06      250.79     29.46 o 
  15   5  -8       21.44       13.04     10.12 o 
  16   5  -8       26.41       16.23     13.41 o 
  17   5  -8       16.55       17.33     13.18 o 
  18   5  -8       39.99       50.09     18.11 o 
  19   5  -8       42.33       51.68     17.57 o 
  20   5  -8       76.29       79.30     26.50 o 
   0   6  -8      542.45      568.67     37.09 o 
   1   6  -8      161.21      151.96     14.79 o 
   2   6  -8       22.17       19.27      7.94 o 
   3   6  -8      108.22       82.51     11.66 o 
   4   6  -8      336.92      327.58     26.28 o 
   5   6  -8      671.72      651.34     31.42 o 
   6   6  -8      109.49      107.86     22.38 o 
   7   6  -8      121.79      134.73     51.15 o 
   8   6  -8      343.29      364.20     40.39 o 
   9   6  -8       83.56       49.74     24.27 o 
  10   6  -8       86.81       64.60     33.81 o 
  11   6  -8       41.90       35.75     25.42 o 
  12   6  -8       35.51       31.67     14.41 o 
  13   6  -8       58.09       11.27     19.94 o 
  14   6  -8      199.12      164.70     44.36 o 
  15   6  -8      189.69      147.85     23.88 o 
  16   6  -8      147.01      133.28     40.33 o 
  17   6  -8       10.30      -10.94     24.29 o 
  18   6  -8       21.92        6.78     14.22 o 
  19   6  -8       70.13       32.51     41.99 o 
   0   7  -8      537.68      617.41     71.93 o 
   1   7  -8       89.13       78.89     12.75 o 
   2   7  -8        6.87        9.13      8.18 o 
   3   7  -8      381.17      348.99     27.94 o 
   4   7  -8        5.54       15.39      8.93 o 
   5   7  -8      388.41      369.05     97.99 o 
   6   7  -8      250.13      292.11     37.94 o 
   7   7  -8      150.22      164.01     27.98 o 
   8   7  -8        1.47       18.51     22.38 o 
   9   7  -8       93.95      108.12     24.34 o 
  10   7  -8       70.52       81.40     34.63 o 
  11   7  -8       59.38       56.38     20.17 o 
  12   7  -8       52.90       54.25     31.13 o 
  13   7  -8      154.86      175.57     54.96 o 
  14   7  -8       99.63      109.84     25.34 o 
  15   7  -8      612.45      644.65     58.34 o 
  16   7  -8       50.69       20.25     13.74 o 
  17   7  -8       66.31       44.49     19.00 o 
  18   7  -8       15.69        8.91     13.96 o 
   0   8  -8       95.95      133.39     37.67 o 
   1   8  -8      122.98      104.18     16.08 o 
   2   8  -8       17.47       10.42     10.33 o 
   3   8  -8       32.92       27.03     11.54 o 
   4   8  -8      224.57      257.47     33.08 o 
   5   8  -8       49.13       48.46     35.37 o 
   6   8  -8       54.36       93.24     23.41 o 
   7   8  -8       25.58       19.82     16.76 o 
   8   8  -8       65.32       45.83     18.74 o 
   9   8  -8      263.28      334.34     41.70 o 
  10   8  -8       48.47       20.40     25.44 o 
  11   8  -8       57.14       80.27     22.42 o 
  12   8  -8      125.60      130.30     40.29 o 
  13   8  -8      146.72      101.45     25.26 o 
  14   8  -8       31.92       33.73     37.17 o 
  15   8  -8       40.19       27.05     15.36 o 
  16   8  -8        8.28       12.13     15.19 o 
   0   9  -8      489.18      393.94     39.26 o 
   1   9  -8      354.27      380.11     31.49 o 
   2   9  -8      149.25      151.74     28.12 o 
   3   9  -8       74.58       54.89     14.23 o 
   4   9  -8       69.88       76.71     15.56 o 
   5   9  -8       95.89       85.92     21.96 o 
   6   9  -8      152.42      194.00     32.28 o 
   7   9  -8       43.24       41.26     19.58 o 
   8   9  -8        6.47        8.47     13.97 o 
   9   9  -8       65.72       67.73     22.91 o 
  10   9  -8      168.46      153.75     58.71 o 
  11   9  -8       61.10       92.25     56.41 o 
  12   9  -8       47.09       21.71     15.88 o 
  13   9  -8      121.15      116.81     26.98 o 
  14   9  -8      174.60      177.68     54.78 o 
   1  10  -8       79.36       68.82     15.93 o 
   2  10  -8       19.99       16.95     11.55 o 
   3  10  -8       68.66       43.12     13.70 o 
   4  10  -8       43.04       45.34     20.79 o 
   5  10  -8      382.55      451.95    125.77 o 
   6  10  -8       44.13       73.54     22.69 o 
   7  10  -8       21.40       37.68     20.53 o 
   8  10  -8       26.45       15.95     17.31 o 
   9  10  -8       78.75       58.62     23.14 o 
  10  10  -8      298.46      402.71     91.33 o 
  11  10  -8       83.91       90.37     35.40 o 
   0  11  -8      232.22      216.42     41.54 o 
   1  11  -8       29.65       37.14     15.36 o 
   2  11  -8        8.40       14.28     11.81 o 
   3  11  -8       35.82       19.18     12.36 o 
   4  11  -8        5.28       18.44     16.22 o 
   5  11  -8        1.40       18.41     27.31 o 
   6  11  -8      178.22      194.80     34.45 o 
   7  11  -8       31.64       49.08     21.51 o 
   2   0  -7     1695.57     1611.72     55.81 o 
   4   0  -7      894.59      936.85     42.06 o 
   6   0  -7      476.05      518.34     32.99 o 
   8   0  -7      206.23      155.77     37.81 o 
  12   0  -7      333.01      424.12     61.56 o 
  14   0  -7       76.09      112.95     34.81 o 
  16   0  -7      188.76      242.46     49.18 o 
  18   0  -7      237.44      368.98     62.54 o 
  20   0  -7      246.81      328.17     61.79 o 
  22   0  -7       96.71      111.10     38.90 o 
  24   0  -7      188.27      298.38     60.55 o 
   1   1  -7     1192.29     1204.96     26.42 o 
   2   1  -7      130.87      153.60     11.91 o 
   3   1  -7     1272.34     1275.06     27.03 o 
   4   1  -7      218.34      227.80     13.63 o 
   5   1  -7      769.38      815.25     27.79 o 
   6   1  -7      750.63      783.87     25.59 o 
   7   1  -7     2555.26     2455.07     50.14 o 
   8   1  -7      793.60      767.78     34.87 o 
   9   1  -7      406.25      171.10    135.05 o 
  10   1  -7      455.55      493.92     31.61 o 
  11   1  -7     1325.11     1188.34     85.56 o 
  12   1  -7      113.04      140.25     28.38 o 
  13   1  -7     1108.86     1107.62     57.22 o 
  14   1  -7      103.85       90.99     38.52 o 
  15   1  -7       24.16       16.83     25.52 o 
  16   1  -7       30.35       16.86     15.22 o 
  17   1  -7      259.83      285.11     72.41 o 
  18   1  -7       57.58       79.20     25.10 o 
  19   1  -7       13.07       39.38     20.04 o 
  20   1  -7       55.57       87.41     24.12 o 
  21   1  -7      152.95      161.86     30.53 o 
  22   1  -7       26.81       27.50     16.79 o 
  23   1  -7        6.86       37.83     19.04 o 
  24   1  -7       77.21      125.46     29.38 o 
   1   2  -7       69.95       80.12      8.80 o 
   2   2  -7     1959.28     1934.46     31.71 o 
   3   2  -7       83.48       80.01      8.81 o 
   4   2  -7     1198.12     1174.59     25.81 o 
   5   2  -7       51.31       59.18      8.31 o 
   6   2  -7      497.38      486.46     17.05 o 
   7   2  -7       21.22       12.72      8.32 o 
   8   2  -7      431.08      396.39     31.10 o 
   9   2  -7       12.85       20.29      8.13 o 
  10   2  -7       22.10       16.68     12.19 o 
  11   2  -7      108.45       51.79     31.67 o 
  12   2  -7      510.06      575.16    108.70 o 
  13   2  -7      221.58      298.40     37.60 o 
  14   2  -7       90.15       88.92     24.96 o 
  15   2  -7       63.22       61.68     21.09 o 
  16   2  -7      369.28      406.60     44.81 o 
  17   2  -7       31.47       31.70     18.38 o 
  18   2  -7      192.36      237.03     53.70 o 
  19   2  -7       46.57       59.11     22.25 o 
  20   2  -7       49.51       51.06     20.21 o 
  21   2  -7        4.61       33.65     21.75 o 
  22   2  -7       74.28       83.67     35.17 o 
  23   2  -7       82.92      172.14     32.52 o 
   1   3  -7      418.74      439.39     15.23 o 
   2   3  -7       61.93       71.60      7.75 o 
   3   3  -7     1159.51     1163.18     23.96 o 
   4   3  -7      243.77      260.35     13.52 o 
   5   3  -7      143.46      154.33     18.49 o 
   6   3  -7      264.11      287.91     16.17 o 
   7   3  -7      641.58      663.82     35.85 o 
   8   3  -7      731.63      718.92     32.73 o 
   9   3  -7       90.21      103.75     13.69 o 
  10   3  -7      191.04      201.34     25.65 o 
  11   3  -7       44.37       45.07     13.57 o 
  12   3  -7        6.78        9.02      5.95 o 
  13   3  -7       59.01       42.50     20.47 o 
  14   3  -7       83.29       87.79     16.90 o 
  15   3  -7      135.26      159.23     26.32 o 
  16   3  -7      111.45      121.27     36.87 o 
  17   3  -7      236.90      300.87     39.89 o 
  18   3  -7      246.31      312.15     51.89 o 
  19   3  -7       41.67       27.87     19.22 o 
  20   3  -7       46.44       43.57     21.41 o 
  21   3  -7       26.02       64.11     22.23 o 
  22   3  -7       33.75       33.66     31.93 o 
  23   3  -7        3.50       16.76     27.91 o 
   1   4  -7      142.25      151.49     13.69 o 
   2   4  -7      449.82      437.28     17.17 o 
   3   4  -7      288.15      295.84     15.07 o 
   4   4  -7       81.70       56.80      7.95 o 
   5   4  -7      666.50      693.77     19.15 o 
   6   4  -7     1207.62     1228.29     27.71 o 
   7   4  -7       21.13       20.22      6.92 o 
   8   4  -7      786.62      776.10     36.03 o 
   9   4  -7      115.30      120.67     23.55 o 
  10   4  -7      223.20      256.30     26.60 o 
  11   4  -7        3.88        2.87     10.52 o 
  12   4  -7      362.71      386.96     34.37 o 
  13   4  -7      166.03      134.88     42.98 o 
  14   4  -7      143.82      153.26     22.24 o 
  15   4  -7      107.50       77.36     17.84 o 
  16   4  -7      142.85      143.57     22.37 o 
  17   4  -7      409.32      491.25     39.47 o 
  18   4  -7      119.02      132.37     21.55 o 
  19   4  -7       13.26       15.83     17.45 o 
  20   4  -7      158.98      239.83     38.36 o 
  21   4  -7      302.32      333.17     44.88 o 
  22   4  -7       20.73        5.18     16.75 o 
   1   5  -7       29.41       31.19      7.49 o 
   2   5  -7      153.16      158.20     16.35 o 
   3   5  -7      826.32      802.59     22.81 o 
   4   5  -7      123.82      142.88     17.22 o 
   5   5  -7       58.92       56.06     10.18 o 
   6   5  -7      616.61      536.73     22.68 o 
   7   5  -7      884.52      990.64     48.86 o 
   8   5  -7      992.46      976.71     47.84 o 
   9   5  -7     1484.64     1564.31     52.82 o 
  10   5  -7      147.18      176.64     23.28 o 
  11   5  -7      144.73      141.18     21.55 o 
  12   5  -7       99.95      175.85     23.80 o 
  13   5  -7      451.65      457.15     81.53 o 
  14   5  -7        1.11       -7.88      7.88 o 
  15   5  -7       80.33       64.01     19.22 o 
  16   5  -7       79.45       73.85     18.52 o 
  17   5  -7       63.50       93.46     19.88 o 
  18   5  -7      119.15      170.76     25.07 o 
  19   5  -7       38.02       49.31     16.12 o 
  20   5  -7       48.07       61.26     17.66 o 
  21   5  -7      696.62      843.00     51.07 o 
  22   5  -7       78.30       75.94     39.62 o 
   1   6  -7      190.65      193.02     14.56 o 
   2   6  -7      203.19      225.85     18.40 o 
   3   6  -7      766.21      777.17     25.61 o 
   4   6  -7      322.75      312.88     19.19 o 
   5   6  -7      239.65      267.19     21.25 o 
   6   6  -7      108.89       83.45     16.52 o 
   7   6  -7      147.43      107.28     21.94 o 
   8   6  -7       48.97       53.07     17.39 o 
   9   6  -7       23.08       41.15     16.85 o 
  10   6  -7      481.43      567.19    116.55 o 
  11   6  -7      333.80      322.94     37.18 o 
  12   6  -7      692.45      715.42     46.39 o 
  13   6  -7      355.16      352.48     39.61 o 
  14   6  -7       58.52       25.37     19.74 o 
  15   6  -7       33.01        7.90     25.19 o 
  16   6  -7      230.01      210.87     46.96 o 
  17   6  -7       13.79       13.99     12.86 o 
  18   6  -7      145.10      157.57     68.67 o 
  19   6  -7        3.26      -11.04     11.92 o 
  20   6  -7       39.23       17.27     18.01 o 
  21   6  -7      131.99      127.90     29.57 o 
   1   7  -7       51.52       41.79      9.89 o 
   2   7  -7       51.58       33.68      8.84 o 
   3   7  -7      156.23      136.10     14.16 o 
   4   7  -7       73.41       45.78     18.39 o 
   5   7  -7      202.86      179.04     20.01 o 
   6   7  -7      119.57      119.35     26.00 o 
   7   7  -7        4.12        7.09     11.25 o 
   8   7  -7        1.05        5.85     11.28 o 
   9   7  -7       69.44       54.64     16.90 o 
  10   7  -7       40.97       54.25     17.84 o 
  11   7  -7      357.13      351.64    111.42 o 
  12   7  -7        4.66       11.01     12.44 o 
  13   7  -7        5.83        8.13     12.89 o 
  14   7  -7       72.99       57.36     18.31 o 
  15   7  -7       75.98       43.11     55.88 o 
  16   7  -7       20.48       18.93     19.06 o 
  17   7  -7      120.01      105.46     38.08 o 
  18   7  -7       17.09       24.39     16.99 o 
  19   7  -7       24.56       44.07     18.98 o 
   1   8  -7        6.44        7.65      7.52 o 
   2   8  -7      347.12      384.68     25.61 o 
   3   8  -7      198.92      173.72     17.38 o 
   4   8  -7      109.25       83.70     14.55 o 
   5   8  -7       74.42       66.14     13.66 o 
   6   8  -7      231.73      222.55     34.17 o 
   7   8  -7      171.03      209.80     30.98 o 
   8   8  -7       44.73       24.72     15.41 o 
   9   8  -7       86.48      121.12     25.48 o 
  10   8  -7      118.34      156.96     47.71 o 
  11   8  -7       10.30       25.03     16.01 o 
  12   8  -7      259.85      293.34     38.08 o 
  13   8  -7      132.68      178.13     30.73 o 
  14   8  -7       32.79       23.34     17.05 o 
  15   8  -7       82.51      116.20     43.60 o 
  16   8  -7       44.60       41.58     17.11 o 
  17   8  -7       29.06       67.18     21.00 o 
  18   8  -7        8.68        9.48     14.45 o 
   1   9  -7        2.01       -3.07      6.99 o 
   2   9  -7        5.73        3.43      8.23 o 
   3   9  -7       15.92       16.20     10.03 o 
   4   9  -7      311.90      281.86     25.81 o 
   5   9  -7       68.86       60.95     13.91 o 
   6   9  -7      249.43      271.87     85.38 o 
   7   9  -7       56.25       65.06     37.07 o 
   8   9  -7       77.00       49.03     30.09 o 
   9   9  -7       70.93       69.60     22.25 o 
  10   9  -7      113.64      134.80     28.30 o 
  11   9  -7      177.44      177.21     30.50 o 
  12   9  -7        9.00       11.70     25.35 o 
  13   9  -7       82.54       90.88     23.57 o 
  14   9  -7       34.11       29.91     26.37 o 
  15   9  -7       66.42       72.12     21.75 o 
  16   9  -7       56.86       20.22     13.37 o 
   1  10  -7       19.59       10.11      8.77 o 
   2  10  -7       32.70       14.67     10.14 o 
   3  10  -7       59.39       84.50     16.10 o 
   4  10  -7       44.36       44.63     14.31 o 
   5  10  -7       44.60       56.73     14.52 o 
   6  10  -7      394.48      386.37     92.51 o 
   7  10  -7       54.44       60.44     21.41 o 
   8  10  -7      276.38      305.98     38.60 o 
   9  10  -7      155.54      151.34     29.52 o 
  10  10  -7       17.68       20.25     16.07 o 
  11  10  -7       45.23       26.97     16.13 o 
  12  10  -7       16.45       24.60     26.97 o 
  13  10  -7       66.88       89.23     24.70 o 
  14  10  -7        0.96        2.22     16.83 o 
   1  11  -7       32.34       25.36     12.88 o 
   2  11  -7      240.23      222.59     25.23 o 
   3  11  -7       46.04       58.19     14.53 o 
   4  11  -7      160.39      157.40     27.14 o 
   5  11  -7       13.75       20.19     16.61 o 
   6  11  -7       34.17       28.03     17.06 o 
   7  11  -7      113.73      101.23     25.44 o 
   8  11  -7      116.22      112.99     56.76 o 
   9  11  -7        5.60       15.57     14.70 o 
  10  11  -7       49.97       54.72     19.88 o 
  11  11  -7       23.84       18.51     23.01 o 
   1  12  -7       50.07       41.10     15.43 o 
   2  12  -7       19.78        7.71     11.26 o 
   3  12  -7      306.10      323.75     40.70 o 
   4  12  -7      132.98      110.46     27.18 o 
   5  12  -7        0.28       -2.26     15.60 o 
   6  12  -7       18.14        2.11     17.76 o 
   0   0  -6     1490.11     1385.11     44.41 o 
   2   0  -6     3127.38     3137.25     60.86 o 
   4   0  -6     1423.19     1420.72     39.05 o 
   6   0  -6     1551.00     1471.06     39.96 o 
   8   0  -6      391.44      338.03     47.32 o 
  10   0  -6     1630.05     1646.80     89.37 o 
  12   0  -6      323.11      277.42     47.09 o 
  14   0  -6       99.24       45.21     25.79 o 
  16   0  -6       91.69      108.14     33.67 o 
  18   0  -6      135.56      132.71     37.47 o 
  20   0  -6       78.61      136.22     39.07 o 
  22   0  -6        5.96        7.72     18.78 o 
   0   1  -6     1553.58     1559.45     63.40 o 
   1   1  -6      950.66      983.61     22.08 o 
   2   1  -6      593.41      610.86     18.84 o 
   3   1  -6      126.45      124.21      9.81 o 
   4   1  -6      279.58      319.01     14.52 o 
   5   1  -6     1484.88     1493.48     35.59 o 
   6   1  -6      275.24      280.74     17.69 o 
   7   1  -6      230.46      212.47     12.26 o 
   8   1  -6       57.52       45.98     19.41 o 
   9   1  -6      467.20      407.18     32.13 o 
  10   1  -6       90.41       80.60     15.07 o 
  11   1  -6      223.45      199.97     21.46 o 
  12   1  -6      120.72      122.84     23.66 o 
  13   1  -6      551.29      574.04     32.76 o 
  14   1  -6      140.15      172.21     27.89 o 
  15   1  -6      460.32      499.73     46.71 o 
  16   1  -6      297.68      311.05     47.51 o 
  17   1  -6       66.28       76.93     22.02 o 
  18   1  -6      117.25      151.56     28.50 o 
  19   1  -6       90.71       89.95     22.72 o 
  20   1  -6      159.81      178.97     31.50 o 
  21   1  -6        3.40       28.35     21.30 o 
  22   1  -6       83.36       83.04     22.46 o 
  23   1  -6      117.64      110.09     46.53 o 
  24   1  -6       12.68       18.18     23.49 o 
   0   2  -6      345.11      352.66     21.40 o 
   1   2  -6      457.33      458.37     13.13 o 
   2   2  -6      435.53      476.53     13.32 o 
   3   2  -6      109.22      106.78      7.82 o 
   4   2  -6      189.36      207.55     10.91 o 
   5   2  -6       90.10      105.68      9.10 o 
   6   2  -6      146.35      167.74     13.21 o 
   7   2  -6       63.15       60.29      7.91 o 
   8   2  -6        0.85        0.00      4.77 o 
   9   2  -6      171.89      150.75     15.18 o 
  10   2  -6      672.93      658.41     30.29 o 
  11   2  -6     1184.70     1132.33     35.94 o 
  12   2  -6      386.99      441.56     43.09 o 
  13   2  -6      103.76      109.57     17.66 o 
  14   2  -6      171.46      218.93     31.73 o 
  15   2  -6      467.67      433.08     42.70 o 
  16   2  -6      100.07      144.95     27.22 o 
  17   2  -6      110.06      141.25     27.38 o 
  18   2  -6        7.04       26.04     16.07 o 
  19   2  -6      186.66      316.15     45.37 o 
  20   2  -6      235.65      265.68     37.05 o 
  21   2  -6      159.87      192.29     32.51 o 
  22   2  -6      102.33       98.06     25.16 o 
  23   2  -6       74.16      107.10     38.99 o 
  24   2  -6        4.55       19.99     24.74 o 
   0   3  -6      221.17      238.84     16.66 o 
   1   3  -6      765.06      814.80     19.10 o 
   2   3  -6      617.59      660.84     17.17 o 
   3   3  -6      511.92      543.06     15.61 o 
   4   3  -6      436.36      479.78     14.97 o 
   5   3  -6      852.97      809.78     18.61 o 
   6   3  -6        6.05        6.23      4.30 o 
   7   3  -6       88.18       88.47      8.04 o 
   8   3  -6      115.17      124.14     11.77 o 
   9   3  -6      731.45      729.70     28.39 o 
  10   3  -6       39.88       36.26      9.24 o 
  11   3  -6     1640.99     1533.05    156.81 o 
  12   3  -6      187.65      195.57     22.29 o 
  13   3  -6      111.37      159.54     20.54 o 
  14   3  -6       91.54       99.68     17.31 o 
  15   3  -6      128.58      130.88     28.67 o 
  16   3  -6        2.49       12.37      9.86 o 
  17   3  -6       36.30       35.73     12.87 o 
  18   3  -6      188.04      220.32     71.28 o 
  19   3  -6      366.72      472.26     48.82 o 
  20   3  -6        2.85        5.89     20.34 o 
  21   3  -6       37.79       53.57     20.94 o 
  22   3  -6       56.25       48.63     34.81 o 
  23   3  -6      270.79      299.15     61.10 o 
  24   3  -6       25.15       24.70     25.64 o 
   0   4  -6      124.07      109.03     13.74 o 
   1   4  -6      935.43      944.77     22.61 o 
   2   4  -6      107.11      135.00     11.59 o 
   3   4  -6      475.69      492.04     15.82 o 
   4   4  -6     1108.49     1118.90     23.24 o 
   5   4  -6     1571.86     1576.49     27.57 o 
   6   4  -6      121.29      144.86     10.43 o 
   7   4  -6      722.25      753.24     20.70 o 
   8   4  -6       38.92       39.43      9.00 o 
   9   4  -6     1499.96     1482.21     41.23 o 
  10   4  -6      413.68      424.54     27.16 o 
  11   4  -6      684.82      681.07     39.64 o 
  12   4  -6        5.89        4.98      9.01 o 
  13   4  -6       56.41       73.92     16.14 o 
  14   4  -6      606.03      620.61     36.92 o 
  15   4  -6      227.19      222.33     25.10 o 
  16   4  -6      296.86      261.16     46.51 o 
  17   4  -6       12.68        3.60      9.63 o 
  18   4  -6       42.12       59.16     15.21 o 
  19   4  -6      225.87      218.57     27.12 o 
  20   4  -6      164.90      161.44     25.51 o 
  21   4  -6       34.44       40.27     19.50 o 
  22   4  -6      101.26      126.45     40.54 o 
  23   4  -6      183.87      152.64     45.48 o 
  24   4  -6       71.06       90.38     36.54 o 
   0   5  -6      167.42      170.00     18.09 o 
   1   5  -6      280.57      272.43     15.28 o 
   2   5  -6      501.35      516.50     18.18 o 
   3   5  -6       36.04       32.18      6.86 o 
   4   5  -6      206.66      202.33     16.86 o 
   5   5  -6      953.10      952.63     23.65 o 
   6   5  -6     1003.88     1057.95     24.66 o 
   7   5  -6      357.91      344.16     19.05 o 
   8   5  -6      386.01      406.08     21.66 o 
   9   5  -6      110.27       82.60     16.05 o 
  10   5  -6      115.56      116.90     18.49 o 
  11   5  -6       48.34       38.70     12.79 o 
  12   5  -6      146.83      130.31     22.77 o 
  13   5  -6      662.63      765.39     37.88 o 
  14   5  -6       99.79      134.55     21.15 o 
  15   5  -6        8.55       11.65     11.58 o 
  16   5  -6        2.08        3.32     10.70 o 
  17   5  -6       32.03       36.03     14.37 o 
  18   5  -6        2.02        3.95     10.40 o 
  19   5  -6       79.05      106.83     20.41 o 
  20   5  -6       13.08       18.61     14.00 o 
  21   5  -6       25.01       23.05     16.22 o 
  22   5  -6       63.07       63.02     21.55 o 
  23   5  -6      169.06      245.15     57.44 o 
   0   6  -6      326.94      323.95     24.40 o 
   1   6  -6      815.15      803.32     23.01 o 
   2   6  -6       99.14       96.85     10.57 o 
   3   6  -6      199.78      224.49     16.86 o 
   4   6  -6      833.48      828.48     23.09 o 
   5   6  -6      270.33      288.45     16.13 o 
   6   6  -6      313.80      318.68     18.76 o 
   7   6  -6      258.64      229.77     20.60 o 
   8   6  -6      804.94      730.43     33.63 o 
   9   6  -6        8.71       14.04     11.43 o 
  10   6  -6      479.08      481.53     52.19 o 
  11   6  -6      237.82      249.71     43.64 o 
  12   6  -6      133.32      159.27     26.31 o 
  13   6  -6      294.73      277.68     43.96 o 
  14   6  -6      158.40      170.26     27.57 o 
  15   6  -6      280.86      325.75     52.34 o 
  16   6  -6      299.38      316.75     48.76 o 
  17   6  -6      116.16       97.61     35.43 o 
  18   6  -6       25.14       26.04     16.39 o 
  19   6  -6      258.54      205.38     56.82 o 
  20   6  -6       33.28        9.76     26.72 o 
  21   6  -6       61.37       53.30     20.46 o 
  22   6  -6        8.68        0.03     18.73 o 
   0   7  -6      393.87      382.60     27.31 o 
   1   7  -6      343.34      323.60     20.25 o 
   2   7  -6        4.85        3.73      5.77 o 
   3   7  -6      854.45      823.79     26.29 o 
   4   7  -6      160.54      166.77     16.71 o 
   5   7  -6      114.88      123.38     14.31 o 
   6   7  -6      142.22      102.05     13.59 o 
   7   7  -6        6.32       -1.51      6.77 o 
   8   7  -6      121.92       87.70     17.13 o 
   9   7  -6      402.69      363.61     36.66 o 
  10   7  -6      220.63      227.60     30.90 o 
  11   7  -6      286.00      278.81     34.39 o 
  12   7  -6      266.47      291.56     35.29 o 
  13   7  -6      194.29      200.87     61.71 o 
  14   7  -6      115.72      121.51     43.68 o 
  15   7  -6      163.04      230.22     33.05 o 
  16   7  -6      175.12      170.92     47.34 o 
  17   7  -6       79.84      119.90     29.79 o 
  18   7  -6      100.56      141.52     50.09 o 
  19   7  -6      155.78      221.68     40.90 o 
  20   7  -6       61.39       73.01     23.72 o 
  21   7  -6        6.66       11.33     17.68 o 
   0   8  -6       84.81      119.61     21.18 o 
   1   8  -6        6.54        2.39      6.46 o 
   2   8  -6      113.51      104.71     13.43 o 
   3   8  -6      432.57      424.11     25.57 o 
   4   8  -6      588.73      599.82     26.56 o 
   5   8  -6      402.10      420.47     29.21 o 
   6   8  -6       41.34       47.15     13.95 o 
   7   8  -6      118.96       86.30     13.34 o 
   8   8  -6      217.98      247.86     31.56 o 
   9   8  -6      382.04      367.72     39.07 o 
  10   8  -6      166.52      165.61     32.40 o 
  11   8  -6      180.32      163.67     27.58 o 
  12   8  -6      147.73      206.65     47.38 o 
  13   8  -6      109.19       82.95     21.19 o 
  14   8  -6      275.73      226.53     43.11 o 
  15   8  -6      365.33      330.99     39.82 o 
  16   8  -6        4.05        6.84     14.03 o 
  17   8  -6      151.51      214.47     49.86 o 
  18   8  -6       57.84       77.52     22.81 o 
  19   8  -6       21.77       47.48     19.92 o 
   0   9  -6      229.97      211.84     28.18 o 
   1   9  -6      195.58      185.45     18.27 o 
   2   9  -6        9.12        6.32      7.48 o 
   3   9  -6      166.34      157.38     16.82 o 
   4   9  -6      410.36      412.83     29.96 o 
   5   9  -6       38.17       42.78     11.89 o 
   6   9  -6       88.53       82.85     15.52 o 
   7   9  -6       23.64       41.71     37.08 o 
   8   9  -6       12.48       13.44     13.32 o 
   9   9  -6      101.11      128.40     25.38 o 
  10   9  -6      209.86      239.50     33.63 o 
  11   9  -6       60.49       71.57     21.35 o 
  12   9  -6      109.68      139.63     26.46 o 
  13   9  -6      148.12      162.70     31.63 o 
  14   9  -6      158.37      142.33     42.15 o 
  15   9  -6      131.48      118.50     34.21 o 
  16   9  -6       39.74       33.51     24.22 o 
  17   9  -6       30.41       11.43     15.70 o 
  18   9  -6        7.69       11.07     29.43 o 
   0  10  -6      971.96     1030.17     52.32 o 
   1  10  -6      383.74      390.33     27.04 o 
   2  10  -6       38.33       23.46     10.11 o 
   3  10  -6       13.14        2.79      9.84 o 
   4  10  -6      331.53      321.96     28.20 o 
   5  10  -6      441.56      483.49     48.40 o 
   6  10  -6      170.57      174.44     21.99 o 
   7  10  -6      196.37      178.51     29.43 o 
   8  10  -6        3.24        0.95     11.80 o 
   9  10  -6      297.57      340.53     41.33 o 
  10  10  -6       81.47       83.96     22.70 o 
  11  10  -6      174.87      183.00     63.35 o 
  12  10  -6       28.58       22.13     17.73 o 
  13  10  -6       70.03       78.26     20.30 o 
  14  10  -6      105.04      124.00     28.92 o 
  15  10  -6       13.25       20.16     14.71 o 
  16  10  -6       38.03       60.68     30.16 o 
   0  11  -6      327.66      382.09     40.22 o 
   1  11  -6       37.28       62.56     13.95 o 
   2  11  -6      156.74      179.14     22.88 o 
   3  11  -6       73.65       76.25     16.35 o 
   4  11  -6       47.19       56.81     14.75 o 
   5  11  -6       40.82       45.72     13.53 o 
   6  11  -6      119.75      119.16     30.17 o 
   7  11  -6       86.51       72.33     29.32 o 
   8  11  -6        0.89       12.44     15.28 o 
   9  11  -6      180.92      218.92     46.45 o 
  10  11  -6       51.16       52.49     20.26 o 
  11  11  -6       15.94       28.21     16.13 o 
  12  11  -6       21.92       35.87     18.03 o 
  13  11  -6       48.71       65.14     26.98 o 
   0  12  -6       30.74        8.08     13.80 o 
   1  12  -6       82.28       57.86     15.99 o 
   2  12  -6       32.94       -0.77     15.81 o 
   3  12  -6       94.08       90.41     18.39 o 
   4  12  -6       94.51       79.18     17.36 o 
   5  12  -6       82.79      104.47     19.92 o 
   6  12  -6       13.49        3.11     13.60 o 
   7  12  -6       45.50       29.81     16.05 o 
   8  12  -6       79.35      102.75     25.80 o 
   9  12  -6       38.22       22.93     17.01 o 
   2   0  -5      148.70      127.58     10.09 o 
   4   0  -5     3180.48     3105.74     57.45 o 
   6   0  -5      838.09      996.42     62.51 o 
   8   0  -5      967.42      946.09     40.92 o 
  10   0  -5      301.25      383.65     48.81 o 
  12   0  -5      374.43      495.42     59.81 o 
  14   0  -5      206.93      229.38     42.13 o 
  16   0  -5       83.95       54.68     25.30 o 
  18   0  -5      201.27      250.39     46.16 o 
  20   0  -5      131.42      151.97     38.17 o 
  22   0  -5      458.42      539.56     69.45 o 
   1   1  -5      711.77      698.70     15.46 o 
   2   1  -5      514.87      513.31     13.31 o 
   3   1  -5     1925.33     1959.60     27.12 o 
   4   1  -5      294.55      286.93     10.74 o 
   5   1  -5      738.54      755.14     16.95 o 
   6   1  -5       54.93       68.82      6.86 o 
   7   1  -5     2169.28     2092.80     29.40 o 
   8   1  -5        1.31       -0.08      2.97 o 
   9   1  -5       69.77       83.13     11.02 o 
  10   1  -5      618.81      608.49     27.55 o 
  11   1  -5     1539.15     1491.01     45.91 o 
  12   1  -5      766.68      761.00     33.59 o 
  13   1  -5      401.97      443.38     29.12 o 
  14   1  -5      195.64      184.08     28.46 o 
  15   1  -5      143.34      156.27     20.75 o 
  16   1  -5       17.17       21.14     14.10 o 
  17   1  -5      547.23      608.28     50.47 o 
  18   1  -5       51.77       39.52     22.67 o 
  19   1  -5      220.62      248.10     32.93 o 
  20   1  -5      141.86      171.76     28.60 o 
  21   1  -5       36.96       40.16     25.53 o 
  22   1  -5      121.45      100.61     23.41 o 
  23   1  -5      109.70      109.50     35.42 o 
   1   2  -5      192.45      213.49      9.63 o 
   2   2  -5      118.76      128.29      9.47 o 
   3   2  -5      128.38      126.94      7.65 o 
   4   2  -5      977.75     1008.63     18.42 o 
   5   2  -5      385.45      404.90     11.74 o 
   6   2  -5      232.27      211.84     16.40 o 
   7   2  -5      834.61      843.21     18.36 o 
   8   2  -5     2276.78     2121.26     51.04 o 
   9   2  -5      479.69      475.35     16.51 o 
  10   2  -5      227.98      268.46     23.18 o 
  11   2  -5       43.72       35.19      9.15 o 
  12   2  -5      176.97      172.48     16.67 o 
  13   2  -5      424.38      420.22     25.44 o 
  14   2  -5      136.10      165.37     16.76 o 
  15   2  -5      126.06      120.91     17.19 o 
  16   2  -5      637.39      727.18     48.03 o 
  17   2  -5      425.59      425.04     41.69 o 
  18   2  -5       85.62       74.84     21.59 o 
  19   2  -5       76.30       87.72     21.52 o 
  20   2  -5       38.11       64.59     19.99 o 
  21   2  -5       95.50      104.20     22.89 o 
  22   2  -5       86.02      130.30     26.22 o 
  23   2  -5       47.87       80.43     32.18 o 
  24   2  -5      179.27      177.77     43.13 o 
   1   3  -5       91.03       88.77      7.12 o 
   2   3  -5      196.73      213.28     11.55 o 
   3   3  -5     1058.78     1055.20     20.01 o 
   4   3  -5      573.07      574.78     14.89 o 
   5   3  -5      307.70      311.55     11.84 o 
   6   3  -5      573.11      607.37     14.90 o 
   7   3  -5     3337.34     3312.01     38.15 o 
   8   3  -5       36.77       48.94      6.32 o 
   9   3  -5      325.68      286.06     38.35 o 
  10   3  -5      175.20      169.51     14.17 o 
  11   3  -5      202.69      217.61     18.46 o 
  12   3  -5      562.27      546.85     24.79 o 
  13   3  -5       60.17       55.40     11.42 o 
  14   3  -5       85.54       89.62     18.95 o 
  15   3  -5      109.16      125.58     18.59 o 
  16   3  -5       47.59       56.48     13.45 o 
  17   3  -5      212.01      254.61     28.75 o 
  18   3  -5      378.60      363.27     30.28 o 
  19   3  -5       51.71       50.37     21.34 o 
  20   3  -5      152.12      171.90     29.09 o 
  21   3  -5      118.46      112.23     24.55 o 
  22   3  -5       36.45       66.01     28.96 o 
  23   3  -5      158.48      197.81     46.45 o 
  24   3  -5       20.59       42.60     27.82 o 
   1   4  -5      174.03      190.70     11.35 o 
   2   4  -5      920.80      942.07     21.02 o 
   3   4  -5      386.57      369.22     18.77 o 
   4   4  -5      446.70      416.88     14.53 o 
   5   4  -5      116.14      130.38      9.20 o 
   6   4  -5      651.43      635.21     16.38 o 
   7   4  -5       24.20       26.59      7.75 o 
   8   4  -5      578.57      549.29     17.00 o 
   9   4  -5      639.52      643.35     25.16 o 
  10   4  -5     1008.08      969.37     30.19 o 
  11   4  -5      888.98      864.24     31.17 o 
  12   4  -5      404.57      376.19     28.83 o 
  13   4  -5      999.00      940.76     33.17 o 
  14   4  -5       37.15       31.30     11.68 o 
  15   4  -5      204.20      205.21     24.50 o 
  16   4  -5      126.39      151.57     20.08 o 
  17   4  -5        9.08       17.37     10.28 o 
  18   4  -5       69.21       68.58     15.64 o 
  19   4  -5      236.49      210.87     32.01 o 
  20   4  -5      100.71      120.35     19.61 o 
  21   4  -5       75.33       88.56     21.95 o 
  22   4  -5       25.44        8.96     23.79 o 
  23   4  -5       28.09       57.90     29.89 o 
  24   4  -5       24.81       53.05     30.78 o 
  25   4  -5      152.30      163.88     45.15 o 
   1   5  -5      823.25      781.14     20.51 o 
   2   5  -5      149.31      172.92     11.75 o 
   3   5  -5     1441.18     1470.87     28.06 o 
   4   5  -5      387.35      391.92     20.73 o 
   5   5  -5      653.25      684.68     19.10 o 
   6   5  -5       26.03       19.81      5.99 o 
   7   5  -5      411.36      396.25     15.53 o 
   8   5  -5     1214.94     1164.83     27.24 o 
   9   5  -5      355.38      354.88     25.17 o 
  10   5  -5      298.10      320.33     19.44 o 
  11   5  -5      380.39      456.50     29.66 o 
  12   5  -5      402.79      401.77     30.24 o 
  13   5  -5      142.52      170.00     21.28 o 
  14   5  -5       58.28       39.61     16.88 o 
  15   5  -5       83.32       86.49     17.13 o 
  16   5  -5       71.72       71.79     16.13 o 
  17   5  -5      504.06      502.04     36.18 o 
  18   5  -5       14.18       17.42     11.23 o 
  19   5  -5       14.25        8.69     11.04 o 
  20   5  -5       59.59       54.34     18.21 o 
  21   5  -5       40.10       23.95     15.74 o 
  22   5  -5       45.29       60.04     20.46 o 
  23   5  -5       14.68       22.15     17.08 o 
  24   5  -5       55.91       74.67     36.44 o 
   1   6  -5      725.17      735.67     25.61 o 
   2   6  -5      790.94      795.12     21.96 o 
   3   6  -5      855.31      856.25     22.64 o 
   4   6  -5        1.14       -3.37      6.15 o 
   5   6  -5      232.38      216.67     17.86 o 
   6   6  -5      641.56      618.64     19.42 o 
   7   6  -5     2156.96     2122.78     39.90 o 
   8   6  -5      528.34      525.83     20.18 o 
   9   6  -5      720.16      792.82     33.48 o 
  10   6  -5      252.84      253.76     29.62 o 
  11   6  -5      405.02      378.82     45.13 o 
  12   6  -5      383.99      432.85     39.24 o 
  13   6  -5      283.99      341.39     35.77 o 
  14   6  -5      139.09      116.96     35.17 o 
  15   6  -5      269.00      343.44     52.35 o 
  16   6  -5      128.26       98.65     29.17 o 
  17   6  -5      182.74      151.03     39.03 o 
  18   6  -5       58.43        4.29     11.98 o 
  19   6  -5       35.44       51.67     19.01 o 
  20   6  -5      150.32      133.38     27.00 o 
  21   6  -5       29.75       38.75     17.01 o 
  22   6  -5       95.85      121.88     26.88 o 
  23   6  -5      125.22      158.48     30.37 o 
   1   7  -5      444.56      423.81     18.40 o 
   2   7  -5      162.53      156.34     13.03 o 
   3   7  -5      782.45      764.24     22.75 o 
   4   7  -5      299.10      303.09     17.14 o 
   5   7  -5      421.06      444.04     18.29 o 
   6   7  -5     1165.03     1135.36     29.04 o 
   7   7  -5      317.31      299.95     20.19 o 
   8   7  -5      172.92      175.11     15.99 o 
   9   7  -5      100.57       72.21     20.83 o 
  10   7  -5       40.96       37.92     12.10 o 
  11   7  -5       26.37       21.70     12.38 o 
  12   7  -5      110.98       45.66     19.06 o 
  13   7  -5      211.40      239.51     31.45 o 
  14   7  -5      130.44      104.89     47.62 o 
  15   7  -5       96.24       70.90     19.92 o 
  16   7  -5       64.28       94.09     25.23 o 
  17   7  -5      219.17      215.87     31.99 o 
  18   7  -5       39.35       31.60     15.65 o 
  19   7  -5       30.05       32.39     16.81 o 
  20   7  -5       47.74       41.61     19.16 o 
  21   7  -5      126.16       69.17     22.85 o 
  22   7  -5       87.98      114.32     27.66 o 
   1   8  -5      126.60      113.55     20.41 o 
   2   8  -5      785.81      746.71     25.50 o 
   3   8  -5     1101.26     1111.25     32.79 o 
   4   8  -5       42.45       42.27      9.25 o 
   5   8  -5       69.36       47.62      9.93 o 
   6   8  -5      766.05      727.61     28.50 o 
   7   8  -5      467.45      472.45     24.78 o 
   8   8  -5      308.67      289.80     21.11 o 
   9   8  -5       11.59        9.23     10.84 o 
  10   8  -5      117.40      117.13     22.80 o 
  11   8  -5       51.89       57.63     19.41 o 
  12   8  -5       61.03       76.63     19.95 o 
  13   8  -5       19.00        0.45      8.21 o 
  14   8  -5       39.82       52.91     32.31 o 
  15   8  -5       30.84       35.44     17.37 o 
  16   8  -5      202.75      245.65     49.19 o 
  17   8  -5      181.75      214.23     54.60 o 
  18   8  -5       56.60       98.81     24.03 o 
  19   8  -5       41.78       29.00     16.69 o 
  20   8  -5       53.25       65.43     21.65 o 
  21   8  -5      173.65      202.87     35.26 o 
   1   9  -5       91.57       70.73     16.07 o 
   2   9  -5      878.90      803.02     30.29 o 
   3   9  -5       51.19       54.24     11.78 o 
   4   9  -5      438.89      545.17     36.21 o 
   5   9  -5      119.19      113.18     22.30 o 
   6   9  -5       68.07       79.95     19.96 o 
   7   9  -5      283.58      275.45     50.19 o 
   8   9  -5      352.78      311.30     36.08 o 
   9   9  -5       35.22       25.41     13.80 o 
  10   9  -5      110.22       86.67     21.64 o 
  11   9  -5      102.83      106.28     22.63 o 
  12   9  -5      170.74      194.44     40.13 o 
  13   9  -5       95.50      118.75     25.03 o 
  14   9  -5      282.09      294.11     48.01 o 
  15   9  -5       58.91       71.22     33.83 o 
  16   9  -5       24.95       31.38     18.35 o 
  17   9  -5       47.78       20.09     16.26 o 
  18   9  -5       86.75      116.54     26.22 o 
  19   9  -5       24.20       21.05     20.76 o 
   1  10  -5      200.87      193.80     19.37 o 
   2  10  -5      306.29      294.84     35.11 o 
   3  10  -5      192.68      207.69     24.46 o 
   4  10  -5      184.93      253.16     26.52 o 
   5  10  -5       68.76       80.97     20.74 o 
   6  10  -5       38.02       11.93     21.46 o 
   7  10  -5      129.76      142.81     47.45 o 
   8  10  -5       27.60       15.23     15.82 o 
   9  10  -5       15.53       38.04     17.22 o 
  10  10  -5       96.53       96.11     23.11 o 
  11  10  -5      212.98      184.51     30.73 o 
  12  10  -5      160.97      206.21     32.66 o 
  13  10  -5       26.24       34.65     17.07 o 
  14  10  -5       57.34       68.93     25.45 o 
  15  10  -5       17.17       -0.60     11.36 o 
  16  10  -5      230.71      238.45     35.43 o 
  17  10  -5      176.29      212.65     35.22 o 
   1  11  -5       10.07        0.98      9.22 o 
   2  11  -5      121.06      159.07     26.73 o 
   3  11  -5       81.26      102.18     22.63 o 
   4  11  -5      315.64      303.32     37.54 o 
   5  11  -5       61.19       53.05     20.23 o 
   6  11  -5      105.35      141.74     28.52 o 
   7  11  -5       65.89       43.22     18.66 o 
   8  11  -5      231.83      263.01     35.47 o 
   9  11  -5       26.70       34.70     16.35 o 
  10  11  -5       72.69       73.91     20.98 o 
  11  11  -5       48.55       52.52     17.85 o 
  12  11  -5      172.75      216.10     33.88 o 
  13  11  -5      106.31       86.26     25.31 o 
  14  11  -5        7.36       14.16     14.28 o 
  15  11  -5       17.93       16.03     22.50 o 
   1  12  -5       11.86        3.97     10.47 o 
   2  12  -5      165.57      179.93     25.24 o 
   3  12  -5      100.62      100.46     24.03 o 
   4  12  -5       27.23       15.24     16.78 o 
   5  12  -5       36.02       27.54     17.57 o 
   6  12  -5      132.94      172.36     31.11 o 
   7  12  -5      200.02      173.46     31.83 o 
   8  12  -5       43.66       30.88     18.68 o 
   9  12  -5       41.01       63.09     21.33 o 
  10  12  -5        1.92        0.60     13.20 o 
  11  12  -5       39.65       23.53     16.73 o 
   1  13  -5      148.99      109.24     18.74 o 
   2  13  -5      365.94      434.60     39.71 o 
   3  13  -5       27.01       17.62     21.37 o 
   4  13  -5       25.80       24.48     19.17 o 
   5  13  -5       92.12       57.40     22.44 o 
   6  13  -5        2.09       -9.15     12.94 o 
   0   0  -4     1235.70     1165.45     47.53 o 
   2   0  -4      903.72      929.12     20.71 o 
   4   0  -4     3353.69     3325.04     55.10 o 
   6   0  -4     3417.65     3319.49    102.24 o 
   8   0  -4      461.44      506.51     41.28 o 
  10   0  -4     3807.36     3869.11     89.92 o 
  12   0  -4      416.17      441.57     44.58 o 
  14   0  -4       29.47       29.68      9.44 o 
  16   0  -4      603.32      554.95     28.97 o 
  18   0  -4     1280.76     1260.09     41.80 o 
  20   0  -4       41.72       39.91     32.64 o 
  22   0  -4       54.02       58.27     13.03 o 
  24   0  -4       22.80       27.31     12.92 o 
   0   1  -4     2997.23     3049.21     43.44 o 
   1   1  -4      707.69      691.88     12.67 o 
   2   1  -4     1896.12     1968.68     22.88 o 
   3   1  -4      293.77      291.67      9.04 o 
   4   1  -4      747.54      744.14     15.44 o 
   5   1  -4     2866.28     2825.14     36.40 o 
   6   1  -4     1201.92     1205.57     20.67 o 
   7   1  -4      271.90      272.09     10.96 o 
   8   1  -4       87.56       95.13      7.06 o 
   9   1  -4     2170.79     2226.60     43.26 o 
  10   1  -4      286.32      274.89     25.04 o 
  11   1  -4      615.52      606.14     23.00 o 
  12   1  -4      396.70      397.60     20.07 o 
  13   1  -4      139.04      154.66     17.85 o 
  14   1  -4      241.60      240.38     23.02 o 
  15   1  -4      491.34      460.42     13.16 o 
  16   1  -4      325.58      347.70     13.25 o 
  17   1  -4      494.37      479.79     15.75 o 
  18   1  -4      639.57      614.36     18.47 o 
  19   1  -4      738.64      741.40     31.07 o 
  20   1  -4       71.24       72.00     11.40 o 
  21   1  -4       75.99       88.46     10.58 o 
  22   1  -4      142.49      141.02     13.09 o 
  23   1  -4      267.71      277.18     16.88 o 
  24   1  -4      310.33      274.48     17.84 o 
   0   2  -4     8637.96     8962.08     99.48 o 
   1   2  -4      536.53      545.02     15.29 o 
   2   2  -4      134.58      154.21      8.07 o 
   3   2  -4      524.87      536.72     12.39 o 
   4   2  -4     1281.49     1441.70     24.85 o 
   5   2  -4      431.08      440.94     11.04 o 
   6   2  -4      398.88      403.59     10.28 o 
   7   2  -4      250.40      261.01     13.07 o 
   8   2  -4      705.27      761.76     21.25 o 
   9   2  -4      779.48      785.87     20.16 o 
  10   2  -4      139.67      111.33      9.82 o 
  11   2  -4      907.86      939.62     30.31 o 
  12   2  -4      404.46      411.71     16.41 o 
  13   2  -4      471.21      454.38     22.05 o 
  14   2  -4      864.32      852.53     16.09 o 
  15   2  -4      649.90      611.54     14.65 o 
  16   2  -4      362.53      333.17     14.56 o 
  17   2  -4      115.17      122.89      8.67 o 
  18   2  -4      328.94      341.65     28.03 o 
  19   2  -4      836.41      804.72     21.78 o 
  20   2  -4       11.21       18.70      6.96 o 
  21   2  -4      284.99      292.05     15.07 o 
  22   2  -4      209.91      232.23     27.16 o 
  23   2  -4       31.47       17.50      7.64 o 
  24   2  -4      554.79      586.87     23.25 o 
   0   3  -4     2808.77     2886.04     50.57 o 
   1   3  -4     9996.30    10102.55     89.69 o 
   2   3  -4       76.55       77.99      6.45 o 
   3   3  -4      173.87      174.46      8.93 o 
   4   3  -4     1828.86     1998.55     28.00 o 
   5   3  -4      521.80      468.38     12.27 o 
   6   3  -4      425.88      427.97     11.65 o 
   7   3  -4      183.53      194.20     14.59 o 
   8   3  -4     1563.42     1560.73     28.38 o 
   9   3  -4      216.20      221.74     12.94 o 
  10   3  -4      110.53      127.96     11.62 o 
  11   3  -4      294.74      351.83     20.29 o 
  12   3  -4      614.14      618.45     20.50 o 
  13   3  -4     1942.79     2003.72     32.85 o 
  14   3  -4     1425.80     1418.49     22.37 o 
  15   3  -4     1477.35     1523.63     24.38 o 
  16   3  -4      144.78      158.16      9.46 o 
  17   3  -4      122.12      143.24     12.95 o 
  18   3  -4      231.43      248.67     19.34 o 
  19   3  -4       82.10       77.32      8.50 o 
  20   3  -4       46.23       35.55      6.74 o 
  21   3  -4      126.63      115.26     11.67 o 
  22   3  -4       23.53       19.24     14.50 o 
  23   3  -4       96.07      112.51     11.97 o 
   0   4  -4      549.84      538.71     27.17 o 
   1   4  -4     1790.17     1833.52     28.13 o 
   2   4  -4      599.20      581.43     16.17 o 
   3   4  -4      594.46      633.73     16.34 o 
   4   4  -4      637.03      606.23     15.89 o 
   5   4  -4     1380.39     1344.86     22.25 o 
   6   4  -4       67.01       53.27      6.08 o 
   7   4  -4      887.20      919.64     18.98 o 
   8   4  -4      744.06      710.91     15.58 o 
   9   4  -4       40.21       36.05      6.49 o 
  10   4  -4      850.62      818.93     24.30 o 
  11   4  -4     1055.51     1055.32     31.37 o 
  12   4  -4      369.02      372.96     13.45 o 
  13   4  -4      297.14      288.40     20.22 o 
  14   4  -4      871.24      848.56     17.19 o 
  15   4  -4      223.31      210.33     10.09 o 
  16   4  -4      207.68      203.24     19.21 o 
  17   4  -4        0.32       -0.54      4.47 o 
  18   4  -4      133.35      149.40     10.76 o 
  19   4  -4      401.26      381.95     22.74 o 
  20   4  -4      244.71      221.44     14.42 o 
  21   4  -4      202.61      202.94     13.54 o 
  22   4  -4       35.73       19.59      7.87 o 
  23   4  -4       89.65       62.09     48.29 o 
  24   4  -4      106.92      109.23     37.23 o 
   0   5  -4       28.35       42.18      9.67 o 
   1   5  -4        7.88       14.57      5.06 o 
   2   5  -4       67.44       96.56      8.93 o 
   3   5  -4     1273.73     1227.78     24.27 o 
   4   5  -4      669.92      701.66     21.26 o 
   5   5  -4      468.35      452.96     17.77 o 
   6   5  -4      182.22      200.39     13.91 o 
   7   5  -4      380.65      337.93     17.54 o 
   8   5  -4      280.13      283.02     15.63 o 
   9   5  -4     3149.55     3131.37     62.81 o 
  10   5  -4       27.18       21.31      8.52 o 
  11   5  -4      508.77      539.21     37.31 o 
  12   5  -4      949.24      919.54     20.65 o 
  13   5  -4      354.36      369.82     11.61 o 
  14   5  -4       93.03       90.59      7.64 o 
  15   5  -4      355.92      353.78     13.24 o 
  16   5  -4       33.05       33.93      6.29 o 
  17   5  -4      357.91      346.52     19.99 o 
  18   5  -4        2.23       -2.39      4.95 o 
  19   5  -4      465.39      532.34     21.47 o 
  20   5  -4        7.39       10.77      6.14 o 
  21   5  -4       13.64       15.18      6.47 o 
  22   5  -4       15.71        6.69      9.44 o 
  23   5  -4        5.74        4.96     14.28 o 
  24   5  -4       12.18       12.08     24.62 o 
   0   6  -4     1526.20     1466.61     52.75 o 
   1   6  -4      108.55      119.79     12.29 o 
   2   6  -4      500.79      487.36     19.63 o 
   3   6  -4       53.60       68.74     10.40 o 
   4   6  -4     1012.39     1030.05     27.35 o 
   5   6  -4      496.49      522.92     20.38 o 
   6   6  -4     1123.70     1104.42     28.18 o 
   7   6  -4      155.88      169.65     20.79 o 
   8   6  -4       99.07       79.63     12.76 o 
   9   6  -4      655.84      680.77     35.27 o 
  10   6  -4      687.56      690.59     30.72 o 
  11   6  -4      101.80       99.48     11.29 o 
  12   6  -4        8.88       12.79      4.04 o 
  13   6  -4      220.27      191.36     19.52 o 
  14   6  -4      625.54      599.70     16.83 o 
  15   6  -4      103.90      108.95     13.55 o 
  16   6  -4       14.26       13.33      9.39 o 
  17   6  -4       19.00       24.26      6.35 o 
  18   6  -4       86.09       74.84      9.89 o 
  19   6  -4       30.32       15.41      6.13 o 
  20   6  -4      157.04      193.28     18.53 o 
  21   6  -4       36.70       21.51     11.00 o 
  22   6  -4       18.92       11.94     15.25 o 
  23   6  -4       34.46       36.71     27.98 o 
  24   6  -4       86.23      154.05     47.71 o 
   0   7  -4      313.18      261.20     45.41 o 
   1   7  -4      153.04      167.05     17.43 o 
   2   7  -4      218.64      205.20     18.81 o 
   3   7  -4      306.87      310.62     19.17 o 
   4   7  -4      169.71      170.38     14.91 o 
   5   7  -4      629.80      590.04     22.69 o 
   6   7  -4       48.67       62.70     10.42 o 
   7   7  -4      250.80      259.69     19.08 o 
   8   7  -4      640.99      578.33     26.94 o 
   9   7  -4      493.97      469.90     17.56 o 
  10   7  -4      967.28      923.09     35.24 o 
  11   7  -4      134.26      138.37     13.01 o 
  12   7  -4      233.17      227.14     18.19 o 
  13   7  -4      185.99      176.51     16.97 o 
  14   7  -4       33.96       32.31      6.18 o 
  15   7  -4      146.44      144.85     10.07 o 
  16   7  -4      151.05      140.98     22.63 o 
  17   7  -4       69.21       53.18      7.71 o 
  18   7  -4       91.80       62.92     12.61 o 
  19   7  -4        1.34        4.52      9.38 o 
  20   7  -4        5.36       17.36     15.45 o 
  21   7  -4       33.39       18.42     21.31 o 
  22   7  -4       67.97       62.76     21.80 o 
  23   7  -4        1.82       -1.31     14.49 o 
   0   8  -4     2081.98     2011.56    120.58 o 
   1   8  -4     1992.55     1944.06     47.82 o 
   2   8  -4      110.39      134.92     24.49 o 
   3   8  -4       68.29       56.97     15.06 o 
   4   8  -4      131.03      127.25     14.01 o 
   5   8  -4      152.00      138.13     15.81 o 
   6   8  -4      229.25      235.28     22.11 o 
   7   8  -4      520.79      510.10     32.91 o 
   8   8  -4      216.38      216.96     23.36 o 
   9   8  -4      197.39      186.60     13.64 o 
  10   8  -4      123.40      109.42     11.43 o 
  11   8  -4        7.46       -5.92      5.92 o 
  12   8  -4      116.46       88.77     28.17 o 
  13   8  -4      309.67      287.63     27.66 o 
  14   8  -4       65.73       62.28     12.14 o 
  15   8  -4      162.11      151.13     22.59 o 
  16   8  -4       22.31       18.32     10.00 o 
  17   8  -4      150.32      154.90     16.78 o 
  18   8  -4      263.46      309.32     42.35 o 
  19   8  -4      152.72      101.87     32.21 o 
  20   8  -4        0.11       20.28     25.13 o 
  21   8  -4      189.24      175.27     31.20 o 
  22   8  -4       48.39       60.64     23.36 o 
   0   9  -4      403.45      355.02     51.90 o 
   1   9  -4      291.99      349.06     35.87 o 
   2   9  -4       60.41       61.12     18.63 o 
   3   9  -4      157.15      182.12     27.23 o 
   4   9  -4      117.39      128.72     23.54 o 
   5   9  -4      127.52      146.15     18.91 o 
   6   9  -4       14.40       14.08     10.37 o 
   7   9  -4       55.45       63.20     29.82 o 
   8   9  -4       57.85       51.61      9.70 o 
   9   9  -4      173.81      170.91     14.80 o 
  10   9  -4       11.18        6.16      8.06 o 
  11   9  -4       70.99       58.85     13.19 o 
  12   9  -4        5.49       -1.88      6.92 o 
  13   9  -4       47.20       21.89      9.36 o 
  14   9  -4      172.56      160.39     36.00 o 
  15   9  -4       88.17       87.53     21.84 o 
  16   9  -4       23.90       18.41     14.37 o 
  17   9  -4        7.35       17.38     14.68 o 
  18   9  -4        6.95        8.10     15.83 o 
  19   9  -4       34.23       33.69     19.59 o 
  20   9  -4        6.31       -5.00     14.27 o 
   0  10  -4      481.84      568.46     68.67 o 
   1  10  -4       40.10       40.45     23.50 o 
   2  10  -4       32.31       27.70     19.22 o 
   3  10  -4      122.38      167.15     28.14 o 
   4  10  -4      208.19      198.86     29.76 o 
   5  10  -4       54.62       49.64     17.84 o 
   6  10  -4      198.93      180.99     27.78 o 
   7  10  -4       11.93        8.62     12.83 o 
   8  10  -4       18.85       13.82     14.50 o 
   9  10  -4       48.95       14.35     13.30 o 
  10  10  -4       81.02       93.98     22.52 o 
  11  10  -4        5.66        4.36     10.50 o 
  12  10  -4       77.26       57.74     20.23 o 
  13  10  -4       73.86       34.20     21.54 o 
  14  10  -4       40.38       20.91     15.64 o 
  15  10  -4      264.31      245.63     34.40 o 
  16  10  -4       18.92       10.35     15.19 o 
  17  10  -4       19.16        5.35     13.06 o 
  18  10  -4        0.85        5.49     16.31 o 
   0  11  -4      445.58      502.86     67.29 o 
   1  11  -4       17.42        2.59     16.57 o 
   2  11  -4       57.17       22.79     18.47 o 
   3  11  -4      155.06      164.75     30.32 o 
   4  11  -4      103.60      119.03     26.38 o 
   5  11  -4      196.94      234.15     51.77 o 
   6  11  -4      131.49      150.32     28.21 o 
   7  11  -4      149.48      117.22     25.72 o 
   8  11  -4        8.53        3.16     18.45 o 
   9  11  -4        1.86      -12.58     12.58 o 
  10  11  -4      165.17      150.95     28.52 o 
  11  11  -4      106.92      101.40     24.97 o 
  12  11  -4       44.52       70.98     23.20 o 
  13  11  -4        5.63       21.33     15.13 o 
  14  11  -4       36.61       21.78     14.11 o 
  15  11  -4        0.83       15.09     15.26 o 
  16  11  -4      201.11      184.81     52.43 o 
   0  12  -4      283.28      393.11     65.21 o 
   1  12  -4       45.48       47.29     22.16 o 
   2  12  -4       55.86        7.92     19.33 o 
   3  12  -4       74.94       71.39     25.41 o 
   4  12  -4       25.66       -0.85     22.97 o 
   5  12  -4        0.98       23.26     30.10 o 
   6  12  -4      113.64      140.48     31.29 o 
   7  12  -4       92.48      102.18     26.20 o 
   8  12  -4       34.21       23.94     16.16 o 
   9  12  -4      263.78      265.77     36.52 o 
  10  12  -4       14.30       -7.86     12.51 o 
  11  12  -4        1.17        2.98     12.85 o 
  12  12  -4      109.74       61.51     20.45 o 
  13  12  -4       52.50       51.85     20.08 o 
   0  13  -4      328.49      430.21     72.66 o 
   1  13  -4        6.11       -4.57     18.66 o 
   2  13  -4        2.76       -6.32     19.09 o 
   3  13  -4       26.01       31.87     31.79 o 
   4  13  -4       47.00       61.65     34.53 o 
   5  13  -4       22.18       38.69     20.07 o 
   6  13  -4      118.77       91.00     30.39 o 
   7  13  -4        6.19       -9.23     12.92 o 
   8  13  -4       31.50        5.22     12.97 o 
   9  13  -4       50.40       55.81     29.56 o 
   2   0  -3      825.28      880.29     17.87 o 
   4   0  -3      730.14      714.40     15.91 o 
   6   0  -3     5985.26     6086.35    158.22 o 
   8   0  -3     3350.12     3360.05     47.30 o 
  10   0  -3     1366.93     1285.09     21.44 o 
  12   0  -3     1623.46     1664.66     75.33 o 
  14   0  -3       63.57       65.39     12.69 o 
  16   0  -3     1253.42     1300.97     79.15 o 
  18   0  -3      812.02      833.05     34.88 o 
  20   0  -3      232.30      247.78     46.11 o 
  22   0  -3     1207.05     1333.54     58.99 o 
  24   0  -3       24.08       27.70     17.61 o 
  26   0  -3        9.83      -12.61     16.34 o 
   1   1  -3     5917.57     5933.11     46.92 o 
   2   1  -3      938.83      934.81     13.22 o 
   3   1  -3     1514.35     1498.90     23.24 o 
   4   1  -3      948.61     1000.16     14.85 o 
   5   1  -3     1946.45     1926.59     25.63 o 
   6   1  -3     2466.69     2624.60     37.26 o 
   7   1  -3      713.03      727.02     15.76 o 
   8   1  -3     2734.60     2862.66     23.64 o 
   9   1  -3      278.26      278.62      6.51 o 
  10   1  -3      193.43      228.46      7.04 o 
  11   1  -3     1176.06     1121.47     13.55 o 
  12   1  -3      318.28      316.79      9.56 o 
  13   1  -3      362.52      334.68     10.32 o 
  14   1  -3      559.18      573.08     15.90 o 
  15   1  -3      518.63      520.54     17.33 o 
  16   1  -3      111.36      118.64     11.84 o 
  17   1  -3     1058.15     1091.42     27.33 o 
  18   1  -3      150.05      152.36     13.19 o 
  19   1  -3      255.00      260.52     20.45 o 
  20   1  -3      255.09      284.32     18.07 o 
  21   1  -3      202.91      246.15     19.41 o 
  22   1  -3      293.38      297.34     23.16 o 
  23   1  -3       81.41       54.21     14.48 o 
  24   1  -3       70.95       84.11     17.60 o 
  25   1  -3       29.82       27.42     12.49 o 
  26   1  -3       10.08      -12.71     12.71 o 
  27   1  -3       18.55       -9.81     15.05 o 
   1   2  -3      286.12      284.48      8.64 o 
   2   2  -3      975.11      891.31     14.67 o 
   3   2  -3      224.09      225.88      8.01 o 
   4   2  -3     1465.66     1588.10     20.03 o 
   5   2  -3      742.20      724.63     15.87 o 
   6   2  -3     4960.01     4976.90     58.17 o 
   7   2  -3      817.66      897.89     19.67 o 
   8   2  -3     4905.82     4763.56     36.29 o 
   9   2  -3      181.34      186.32      5.48 o 
  10   2  -3      206.17      224.97      6.62 o 
  11   2  -3      818.26      813.95     12.71 o 
  12   2  -3     1205.35     1217.18     21.49 o 
  13   2  -3      737.28      728.85     15.17 o 
  14   2  -3      379.15      380.08     17.46 o 
  15   2  -3      244.92      257.70     12.83 o 
  16   2  -3      318.49      306.92     14.13 o 
  17   2  -3     1522.19     1550.29     28.43 o 
  18   2  -3      185.77      212.25     12.87 o 
  19   2  -3      769.53      804.76     25.00 o 
  20   2  -3      217.70      215.77     17.92 o 
  21   2  -3       81.18       88.95     19.85 o 
  22   2  -3      225.40      246.12     20.83 o 
  23   2  -3       27.98       19.41     12.26 o 
  24   2  -3       33.83       16.61     12.07 o 
  25   2  -3       45.19       19.22     18.25 o 
  26   2  -3       94.17       68.16     17.08 o 
  27   2  -3      212.94      189.92     22.35 o 
   1   3  -3     1622.45     1671.31     24.05 o 
   2   3  -3     1662.33     1710.56     24.07 o 
   3   3  -3     3964.53     3979.17     39.41 o 
   4   3  -3      217.52      245.17     14.80 o 
   5   3  -3       42.94       63.51      6.17 o 
   6   3  -3      561.80      531.60     21.96 o 
   7   3  -3     3065.52     3127.66     25.10 o 
   8   3  -3      413.68      384.77      8.27 o 
   9   3  -3      477.98      488.96     10.27 o 
  10   3  -3      514.26      532.99     10.17 o 
  11   3  -3     1000.83     1016.54     19.26 o 
  12   3  -3      499.49      517.30     15.97 o 
  13   3  -3     1363.34     1288.70     23.75 o 
  14   3  -3      511.75      508.76     15.77 o 
  15   3  -3      414.58      411.31     15.88 o 
  16   3  -3       59.90       59.02      7.98 o 
  17   3  -3     1407.33     1345.88     26.60 o 
  18   3  -3      103.71       84.04      9.17 o 
  19   3  -3      169.01      182.09     13.46 o 
  20   3  -3       45.63       56.12      9.95 o 
  21   3  -3      546.98      613.07     30.90 o 
  22   3  -3       78.21       90.59     13.94 o 
  23   3  -3        3.02       -2.41      9.73 o 
  24   3  -3       28.36       16.93     12.56 o 
  25   3  -3      186.21      151.34     19.48 o 
  26   3  -3      139.15      112.04     19.74 o 
   1   4  -3     1721.95     1758.58     29.52 o 
   2   4  -3     1883.96     1873.04     30.93 o 
   3   4  -3      485.14      551.89     16.59 o 
   4   4  -3      882.83      850.78     20.25 o 
   5   4  -3     2053.91     2141.74     26.70 o 
   6   4  -3      350.93      341.22      9.00 o 
   7   4  -3      105.78      124.53      4.74 o 
   8   4  -3      169.30      177.50      7.06 o 
   9   4  -3      821.52      827.88     11.91 o 
  10   4  -3      107.69      123.71     10.56 o 
  11   4  -3      525.93      536.26     14.93 o 
  12   4  -3     1066.93     1026.96     21.00 o 
  13   4  -3      214.52      229.71     11.94 o 
  14   4  -3      323.16      315.57     21.47 o 
  15   4  -3      243.35      235.71     12.69 o 
  16   4  -3      406.67      417.62     17.06 o 
  17   4  -3      252.94      266.29     14.38 o 
  18   4  -3        1.31        1.87      5.82 o 
  19   4  -3       22.48       30.36      8.19 o 
  20   4  -3       78.11       59.11     10.05 o 
  21   4  -3       69.29       65.67     10.94 o 
  22   4  -3       74.93       81.21     17.79 o 
  23   4  -3       15.71       20.30     10.80 o 
  24   4  -3       49.92       47.80     13.21 o 
  25   4  -3      141.04      122.30     22.94 o 
  26   4  -3       79.75       79.12     22.41 o 
   1   5  -3     1850.27     1852.60     37.46 o 
   2   5  -3      317.39      342.99      8.98 o 
   3   5  -3     3594.08     3435.32     31.00 o 
   4   5  -3      142.32      160.05      6.65 o 
   5   5  -3      954.91      988.83     12.55 o 
   6   5  -3      269.49      253.28      6.94 o 
   7   5  -3      108.15      107.68      5.21 o 
   8   5  -3      834.57      854.56     17.43 o 
   9   5  -3       69.75       64.19      6.46 o 
  10   5  -3      253.36      253.29     17.05 o 
  11   5  -3      186.90      181.40     10.47 o 
  12   5  -3      212.92      200.04     12.29 o 
  13   5  -3      195.41      202.62     12.87 o 
  14   5  -3      153.51      138.50     10.96 o 
  15   5  -3      186.65      176.96     12.77 o 
  16   5  -3       26.45       24.16      6.96 o 
  17   5  -3      127.19      136.45     11.92 o 
  18   5  -3      148.44      149.45     13.71 o 
  19   5  -3       38.02       42.57     11.95 o 
  20   5  -3       66.33       67.17     10.79 o 
  21   5  -3       59.98       52.36     11.99 o 
  22   5  -3       10.84       -4.17     11.41 o 
  23   5  -3       20.73        4.50     10.16 o 
  24   5  -3       98.19       93.43     15.98 o 
  25   5  -3       47.95       22.62     15.20 o 
   1   6  -3     1420.77     1433.70     13.38 o 
   2   6  -3     2028.02     1988.28     16.95 o 
   3   6  -3     1716.63     1698.86     15.40 o 
   4   6  -3     1538.35     1556.61     24.21 o 
   5   6  -3      466.30      437.36     10.70 o 
   6   6  -3      221.83      211.98      7.84 o 
   7   6  -3      490.83      485.62     11.29 o 
   8   6  -3     1479.25     1414.68     33.95 o 
   9   6  -3      628.13      627.93     24.30 o 
  10   6  -3      522.70      538.74     22.35 o 
  11   6  -3      268.20      284.69     15.22 o 
  12   6  -3        0.69        6.94      5.37 o 
  13   6  -3      159.53      165.74     11.99 o 
  14   6  -3       97.13       98.68     10.07 o 
  15   6  -3       59.51       53.70      8.78 o 
  16   6  -3       71.76       64.94      9.68 o 
  17   6  -3      366.37      369.52     18.75 o 
  18   6  -3       70.79       90.74     11.34 o 
  19   6  -3        9.83        8.73      7.15 o 
  20   6  -3      160.92      180.44     19.00 o 
  21   6  -3       14.98       15.09      8.46 o 
  22   6  -3       37.16       15.92      9.54 o 
  23   6  -3       29.90       29.10     11.32 o 
  24   6  -3       35.43       28.81     12.92 o 
   1   7  -3      165.73      168.86      6.26 o 
   2   7  -3      291.93      301.91     10.50 o 
   3   7  -3      255.74      254.14     15.65 o 
   4   7  -3      116.24      109.54      5.40 o 
   5   7  -3     1171.32     1073.24     19.29 o 
   6   7  -3     1099.74     1069.82     17.83 o 
   7   7  -3     1232.18     1193.41     19.02 o 
   8   7  -3      193.28      193.21      8.81 o 
   9   7  -3      706.10      692.91     15.43 o 
  10   7  -3      426.63      400.02     18.81 o 
  11   7  -3       30.76       28.47      5.23 o 
  12   7  -3      323.80      338.18     11.72 o 
  13   7  -3       56.15       51.35      8.53 o 
  14   7  -3      192.88      197.81     14.67 o 
  15   7  -3       29.65       21.98      8.26 o 
  16   7  -3       22.36       20.26      7.82 o 
  17   7  -3        9.47        2.24      7.39 o 
  18   7  -3       51.19       58.36     10.44 o 
  19   7  -3      125.96      131.60     13.77 o 
  20   7  -3        8.76       -8.95      8.95 o 
  21   7  -3      173.58      223.45     17.78 o 
  22   7  -3      138.40      160.57     15.88 o 
  23   7  -3       51.95       52.74     13.83 o 
   1   8  -3       71.83       57.94      5.52 o 
   2   8  -3      134.25      141.02      6.87 o 
   3   8  -3     1205.71     1210.16     17.22 o 
   4   8  -3      819.29      809.17     16.25 o 
   5   8  -3      181.52      171.88      7.40 o 
   6   8  -3      209.80      221.66     10.27 o 
   7   8  -3      481.71      462.11     10.62 o 
   8   8  -3     1319.56     1311.51     27.28 o 
   9   8  -3       18.31       30.33      5.52 o 
  10   8  -3      340.24      335.57     12.89 o 
  11   8  -3       30.39       26.69      5.57 o 
  12   8  -3      153.67      185.17     10.11 o 
  13   8  -3       74.18       69.21      9.89 o 
  14   8  -3       82.16       71.57     10.84 o 
  15   8  -3       71.27       52.00     15.31 o 
  16   8  -3       15.60        8.95      7.05 o 
  17   8  -3        1.91       -6.68     11.71 o 
  18   8  -3       32.59       29.34      9.03 o 
  19   8  -3       59.32       61.14     16.29 o 
  20   8  -3       68.91       83.36     12.58 o 
  21   8  -3      123.17      131.36     14.63 o 
  22   8  -3      135.90      110.88     14.96 o 
   1   9  -3      267.41      274.67     11.63 o 
   2   9  -3      974.35      952.85     17.08 o 
   3   9  -3      538.17      535.98     12.60 o 
   4   9  -3       10.79       11.07      3.98 o 
   5   9  -3      163.97      167.03      7.93 o 
   6   9  -3      382.42      365.87     10.66 o 
   7   9  -3      332.66      350.01     10.33 o 
   8   9  -3      357.57      365.03     10.73 o 
   9   9  -3       19.17       23.32      5.54 o 
  10   9  -3       55.76       35.42      9.96 o 
  11   9  -3      473.31      484.31     15.35 o 
  12   9  -3      383.35      363.19     22.24 o 
  13   9  -3      124.62      117.94     12.61 o 
  14   9  -3      418.12      431.28     20.31 o 
  15   9  -3      174.36      187.92     15.61 o 
  16   9  -3       63.33       70.71     17.57 o 
  17   9  -3       51.68       32.52      9.69 o 
  18   9  -3       34.70       29.75      9.85 o 
  19   9  -3       17.20       30.20     10.97 o 
  20   9  -3       67.09       67.84     16.41 o 
  21   9  -3        5.80       -0.58      9.75 o 
   1  10  -3      126.35      128.99      8.04 o 
   2  10  -3       94.59      107.52      8.58 o 
   3  10  -3      241.84      240.73     10.62 o 
   4  10  -3      257.02      269.90     12.11 o 
   5  10  -3       76.08       82.48      6.68 o 
   6  10  -3       47.20       44.39      5.55 o 
   7  10  -3      215.37      228.09      9.24 o 
   8  10  -3       46.70       64.36      8.17 o 
   9  10  -3      169.20      184.50     11.03 o 
  10  10  -3      155.04      155.95     21.27 o 
  11  10  -3       15.50       12.34      7.55 o 
  12  10  -3      328.95      298.01     18.22 o 
  13  10  -3       36.60       37.25     10.37 o 
  14  10  -3       34.39       21.19      8.34 o 
  15  10  -3       19.06       15.35      8.15 o 
  16  10  -3        4.27        2.05      7.44 o 
  17  10  -3       84.32       64.24     10.95 o 
  18  10  -3       20.58       24.41      9.50 o 
  19  10  -3       31.33       14.08     10.40 o 
   1  11  -3       24.40       27.66      5.32 o 
   2  11  -3       19.09       25.02      4.93 o 
   3  11  -3       41.17       43.67      7.67 o 
   4  11  -3      218.63      215.14     12.04 o 
   5  11  -3       63.70       84.56      9.49 o 
   6  11  -3      208.70      208.92     12.85 o 
   7  11  -3      125.42      133.10     10.50 o 
   8  11  -3        3.62       -4.73      9.33 o 
   9  11  -3       20.47       27.10      8.28 o 
  10  11  -3        9.03        3.64      7.03 o 
  11  11  -3      155.13      165.10     19.98 o 
  12  11  -3       11.33        1.81      7.63 o 
  13  11  -3      198.86      206.14     19.81 o 
  14  11  -3      282.78      308.25     24.35 o 
  15  11  -3       31.13       33.83      8.72 o 
  16  11  -3       66.04       62.64     11.66 o 
  17  11  -3        6.23      -11.24     11.58 o 
   1  12  -3       99.32       98.19      9.03 o 
   2  12  -3      173.51      179.01     11.37 o 
   3  12  -3      261.59      257.63     12.61 o 
   4  12  -3       10.60       15.99      6.24 o 
   5  12  -3       21.35       17.21      8.14 o 
   6  12  -3      163.93      188.40     27.89 o 
   7  12  -3      113.90      146.50     16.09 o 
   8  12  -3       33.69       22.56      9.14 o 
   9  12  -3       28.33       18.86     12.35 o 
  10  12  -3      153.87      152.56     14.23 o 
  11  12  -3      119.97      106.79     15.73 o 
  12  12  -3        7.17        7.91     11.58 o 
  13  12  -3      111.37       82.52     27.11 o 
  14  12  -3        1.80       -1.57     11.73 o 
   1  13  -3       30.64       28.10     28.17 o 
   2  13  -3       42.50       34.47     13.38 o 
   3  13  -3       48.01       32.25     13.32 o 
   4  13  -3       59.77       91.04     18.40 o 
   5  13  -3       78.25       81.54     18.59 o 
   6  13  -3       18.41       10.16     15.00 o 
   7  13  -3      107.29      104.99     19.97 o 
   8  13  -3      236.81      263.31     49.21 o 
   9  13  -3      100.73       67.76     15.76 o 
  10  13  -3       45.57       26.57     22.80 o 
   1  14  -3       38.02        4.01     22.97 o 
   2  14  -3        3.81       -9.68     19.31 o 
   3  14  -3       17.01      -21.30     21.30 o 
   0   0  -2    15067.42    14942.66    203.60 o 
   2   0  -2      297.89      259.99      7.42 o 
   4   0  -2    25925.86    24949.98    321.91 o 
   6   0  -2    10227.70     9688.04     82.77 o 
   8   0  -2     2071.90     2246.01     24.18 o 
  10   0  -2     5945.30     6139.99     51.64 o 
  12   0  -2      262.83      230.62      8.00 o 
  14   0  -2      236.29      239.58     18.47 o 
  16   0  -2      368.40      351.18     15.88 o 
  18   0  -2     1010.15      963.79     25.84 o 
  20   0  -2      124.82      128.85     12.18 o 
  22   0  -2      180.59      172.06     15.42 o 
  24   0  -2      279.76      425.88     45.83 o 
  26   0  -2      191.34      207.50     37.63 o 
   0   1  -2    13229.19    12401.61    119.85 o 
   1   1  -2      278.67      294.47      7.81 o 
   2   1  -2    11282.70    10976.67     96.41 o 
   3   1  -2     2265.46     2270.44     37.46 o 
   4   1  -2      159.81      150.74     12.54 o 
   5   1  -2      625.64      615.93      7.69 o 
   6   1  -2     1742.49     1642.55     15.85 o 
   7   1  -2     4387.53     4468.24     34.75 o 
   8   1  -2      104.49      105.51      2.84 o 
   9   1  -2      478.32      496.61      6.46 o 
  10   1  -2      609.33      584.64      6.82 o 
  11   1  -2      263.58      257.27      6.83 o 
  12   1  -2     1996.90     1960.97     16.54 o 
  13   1  -2      112.04      125.50      5.45 o 
  14   1  -2       59.89       68.58      5.13 o 
  15   1  -2      279.08      290.41      9.13 o 
  16   1  -2      301.64      310.05     13.15 o 
  17   1  -2      293.80      298.46     10.73 o 
  18   1  -2       68.01       72.73      7.51 o 
  19   1  -2      404.92      430.50     12.72 o 
  20   1  -2      212.20      216.64     10.31 o 
  21   1  -2       83.08       75.65      6.52 o 
  22   1  -2      285.42      285.69     10.53 o 
  23   1  -2       34.73       31.40      6.56 o 
  24   1  -2      151.22      203.12     24.54 o 
  25   1  -2       72.60      106.98     20.27 o 
  26   1  -2       38.88       56.33     19.73 o 
  27   1  -2       57.91       27.41     18.80 o 
   0   2  -2     3961.28     3867.13     52.06 o 
   1   2  -2     3624.80     3447.71     38.19 o 
   2   2  -2     6616.59     6480.63     62.95 o 
   3   2  -2     3266.51     3231.77     67.03 o 
   4   2  -2     1837.72     1834.36     16.08 o 
   5   2  -2     1086.19     1057.67     11.63 o 
   6   2  -2      184.49      176.36      9.07 o 
   7   2  -2      219.88      229.54      5.48 o 
   8   2  -2      484.39      508.64      6.77 o 
   9   2  -2     2569.00     2766.16     21.37 o 
  10   2  -2       28.77       40.91      2.91 o 
  11   2  -2      191.59      190.30      5.54 o 
  12   2  -2       76.34       68.45      4.10 o 
  13   2  -2       46.82       41.78      3.49 o 
  14   2  -2      347.09      330.37      9.19 o 
  15   2  -2       70.41       63.65      5.54 o 
  16   2  -2      420.15      425.36     11.33 o 
  17   2  -2       69.48       76.55      5.31 o 
  18   2  -2       34.37       33.50      4.22 o 
  19   2  -2       32.51       27.32      5.69 o 
  20   2  -2      389.56      387.85     11.66 o 
  21   2  -2      124.04      115.69      8.70 o 
  22   2  -2       13.20       20.26      5.44 o 
  23   2  -2       55.37       62.19      7.64 o 
  24   2  -2       39.33       52.42     17.03 o 
  25   2  -2       23.45       31.92     16.44 o 
  26   2  -2       15.03        3.11     16.70 o 
  27   2  -2        7.89      -15.07     24.85 o 
   0   3  -2      153.26      177.27     20.54 o 
   1   3  -2     2764.43     2633.00     18.85 o 
   2   3  -2     1488.23     1512.19     15.15 o 
   3   3  -2     1920.39     1924.75     18.58 o 
   4   3  -2      115.34      130.56      5.04 o 
   5   3  -2     3027.23     2973.59     18.53 o 
   6   3  -2     3778.48     3907.74     25.73 o 
   7   3  -2      287.72      308.88      5.31 o 
   8   3  -2     1424.12     1475.85     13.18 o 
   9   3  -2      756.98      739.51     11.19 o 
  10   3  -2      272.19      290.39      6.55 o 
  11   3  -2      880.70      888.03     11.68 o 
  12   3  -2       42.50       35.22      4.88 o 
  13   3  -2      357.28      338.64      9.52 o 
  14   3  -2       10.27       12.37      3.36 o 
  15   3  -2      333.91      334.78     13.59 o 
  16   3  -2       55.52       55.71      5.35 o 
  17   3  -2      246.83      257.41      9.57 o 
  18   3  -2      366.08      377.38     11.19 o 
  19   3  -2      209.08      217.96      9.51 o 
  20   3  -2      144.08      141.79      8.59 o 
  21   3  -2       79.85       94.29     11.08 o 
  22   3  -2      263.09      287.36     12.34 o 
  23   3  -2      138.88      151.14     10.05 o 
  24   3  -2      426.25      453.08     47.41 o 
  25   3  -2      201.04      178.98     23.40 o 
  26   3  -2       11.18       -5.65     16.94 o 
   0   4  -2     1798.67     1823.78     19.12 o 
   1   4  -2     2295.84     2258.85     15.66 o 
   2   4  -2      107.94      108.89      3.42 o 
   3   4  -2      115.68      154.13      5.63 o 
   4   4  -2     1412.53     1478.50     13.25 o 
   5   4  -2     1525.92     1502.28     14.39 o 
   6   4  -2      792.12      816.09     10.04 o 
   7   4  -2      852.94      819.41      9.36 o 
   8   4  -2      129.51      120.99      4.42 o 
   9   4  -2      446.00      452.76      7.89 o 
  10   4  -2      647.25      657.84      9.51 o 
  11   4  -2      467.50      476.82     10.73 o 
  12   4  -2     1258.48     1255.47     21.36 o 
  13   4  -2      703.58      727.91     13.82 o 
  14   4  -2      203.15      200.33      8.34 o 
  15   4  -2       75.02       72.88      6.02 o 
  16   4  -2     1386.16     1435.56     20.95 o 
  17   4  -2       96.16       90.92      6.73 o 
  18   4  -2      123.01      125.43      8.47 o 
  19   4  -2        2.28        5.10      3.83 o 
  20   4  -2      296.80      326.23     12.29 o 
  21   4  -2      139.68      147.71     10.76 o 
  22   4  -2       18.08       14.38      7.49 o 
  23   4  -2      149.14      142.15     12.25 o 
  24   4  -2       97.94      104.34     20.42 o 
  25   4  -2       99.70       96.88     21.34 o 
  26   4  -2      114.10      133.37     23.02 o 
   0   5  -2     1192.11     1147.86     17.45 o 
   1   5  -2     3291.74     3347.49     25.66 o 
   2   5  -2      379.48      390.27      7.17 o 
   3   5  -2     1652.95     1646.74     16.66 o 
   4   5  -2     1253.33     1260.49     18.81 o 
   5   5  -2     1038.42     1051.49     12.73 o 
   6   5  -2      516.72      531.42      8.99 o 
   7   5  -2     1177.61     1187.96     13.33 o 
   8   5  -2      168.26      180.62      5.24 o 
   9   5  -2      392.38      366.54      9.33 o 
  10   5  -2     1864.89     1871.67     21.93 o 
  11   5  -2      263.45      288.75      9.64 o 
  12   5  -2      133.89      135.16      7.82 o 
  13   5  -2      957.61      903.95     16.91 o 
  14   5  -2      230.42      239.11      9.63 o 
  15   5  -2      356.69      344.71     11.36 o 
  16   5  -2      183.80      159.65      8.92 o 
  17   5  -2       75.15       64.95      8.73 o 
  18   5  -2       62.97       64.14      8.14 o 
  19   5  -2      137.20      135.66      9.04 o 
  20   5  -2      181.74      183.12     10.90 o 
  21   5  -2        4.67        7.65      4.76 o 
  22   5  -2       96.77      101.63     10.41 o 
  23   5  -2      119.72       75.53     18.07 o 
  24   5  -2      258.52      281.89     28.94 o 
  25   5  -2       47.19       32.76     17.53 o 
   0   6  -2       55.18       60.61      7.03 o 
   1   6  -2       32.72       32.20      4.57 o 
   2   6  -2      122.73      116.84      6.25 o 
   3   6  -2      478.60      505.15     11.47 o 
   4   6  -2     1215.68     1166.37     27.79 o 
   5   6  -2      704.49      659.98     13.07 o 
   6   6  -2       58.56       73.02      5.67 o 
   7   6  -2       95.04       87.06      6.23 o 
   8   6  -2      248.54      272.88      9.32 o 
   9   6  -2      179.45      194.75      7.91 o 
  10   6  -2     1614.73     1640.15     21.48 o 
  11   6  -2      167.92      175.30      8.76 o 
  12   6  -2      661.02      613.51     14.20 o 
  13   6  -2       77.27       66.46      6.42 o 
  14   6  -2      709.07      739.14     16.29 o 
  15   6  -2      260.13      239.40     10.99 o 
  16   6  -2       73.45       67.33      6.64 o 
  17   6  -2        1.38        6.07      4.11 o 
  18   6  -2       95.48       88.33      8.75 o 
  19   6  -2       81.63       89.15     10.45 o 
  20   6  -2      406.21      463.08     15.81 o 
  21   6  -2       72.15       75.29      7.26 o 
  22   6  -2        0.79       20.46     11.73 o 
  23   6  -2      226.93      229.83     22.89 o 
  24   6  -2      160.42      133.95     23.25 o 
   0   7  -2     1772.75     1816.26     32.34 o 
   1   7  -2     1686.14     1669.06     21.65 o 
   2   7  -2      232.51      221.97      8.63 o 
   3   7  -2       53.88       58.50      5.80 o 
   4   7  -2     1008.75     1010.32     18.04 o 
   5   7  -2      672.57      664.04     14.26 o 
   6   7  -2      334.01      336.15     10.79 o 
   7   7  -2      263.70      232.97      9.47 o 
   8   7  -2     1241.96     1233.90     20.75 o 
   9   7  -2      403.67      381.64     11.77 o 
  10   7  -2     1170.04     1130.55     20.69 o 
  11   7  -2      426.66      447.44     12.60 o 
  12   7  -2      296.68      271.91     10.81 o 
  13   7  -2     1137.41     1133.47     20.29 o 
  14   7  -2      430.16      447.46     13.89 o 
  15   7  -2      343.13      371.58     13.22 o 
  16   7  -2      379.63      385.52     16.76 o 
  17   7  -2       46.25       34.99      5.91 o 
  18   7  -2       36.53       28.69      5.82 o 
  19   7  -2      174.15      174.94     10.41 o 
  20   7  -2       86.86       85.59      8.45 o 
  21   7  -2      149.45      186.88     17.77 o 
  22   7  -2      154.06      151.94     29.15 o 
  23   7  -2        6.11      -12.36     12.36 o 
  24   7  -2       81.17       98.93     27.52 o 
   0   8  -2      842.94      815.08     22.52 o 
   1   8  -2      380.41      388.13     11.58 o 
   2   8  -2      176.90      191.07     13.53 o 
   3   8  -2      373.85      378.95     13.69 o 
   4   8  -2      734.93      727.99     15.86 o 
   5   8  -2     1820.63     1806.84     26.71 o 
   6   8  -2      211.66      224.56     10.34 o 
   7   8  -2      269.18      278.65     10.99 o 
   8   8  -2       24.08       11.74      7.21 o 
   9   8  -2      222.07      227.12     10.66 o 
  10   8  -2      187.43      193.26     11.04 o 
  11   8  -2      608.36      639.53     16.08 o 
  12   8  -2      142.16      138.50      9.32 o 
  13   8  -2      224.61      235.20     11.03 o 
  14   8  -2      265.67      279.71     12.07 o 
  15   8  -2      384.20      407.46     13.89 o 
  16   8  -2       19.28       19.47      5.63 o 
  17   8  -2       51.97       46.53      6.87 o 
  18   8  -2      158.86      168.29     10.31 o 
  19   8  -2      169.17      165.76     10.22 o 
  20   8  -2        6.86        5.12      9.45 o 
  21   8  -2       87.22      111.52     18.04 o 
  22   8  -2       53.55       60.53     15.86 o 
  23   8  -2      241.50      252.02     59.13 o 
   0   9  -2       67.16       71.29     11.60 o 
   1   9  -2      178.24      190.25     10.06 o 
   2   9  -2      136.90      149.96      8.84 o 
   3   9  -2      592.68      599.42     17.57 o 
   4   9  -2      405.76      404.13     18.05 o 
   5   9  -2      162.06      169.04     11.88 o 
   6   9  -2      187.25      206.45     10.57 o 
   7   9  -2       29.85       17.77      5.03 o 
   8   9  -2      580.15      563.63     15.42 o 
   9   9  -2      344.68      337.06     13.34 o 
  10   9  -2      167.85      186.13     11.84 o 
  11   9  -2       11.64       11.66      5.26 o 
  12   9  -2      150.22      165.27     12.40 o 
  13   9  -2      162.90      178.09     10.90 o 
  14   9  -2      184.05      217.38     15.35 o 
  15   9  -2      268.28      278.22     13.12 o 
  16   9  -2       39.61       47.10      6.56 o 
  17   9  -2      108.59      118.26     10.29 o 
  18   9  -2       82.89       91.97     12.33 o 
  19   9  -2      189.80      164.40     17.25 o 
  20   9  -2       89.50       87.32     16.52 o 
  21   9  -2      129.97      150.18     17.92 o 
   0  10  -2      417.55      425.06     24.75 o 
   1  10  -2      270.01      280.60     12.52 o 
   2  10  -2      757.59      745.85     21.77 o 
   3  10  -2        2.23       -3.83      4.73 o 
   4  10  -2     1063.73     1069.47     21.55 o 
   5  10  -2       32.04       27.66      5.83 o 
   6  10  -2      273.72      294.24     15.83 o 
   7  10  -2      108.21      114.78      9.11 o 
   8  10  -2       65.37       79.25      7.77 o 
   9  10  -2      189.33      205.50     15.59 o 
  10  10  -2        7.13        1.39      4.92 o 
  11  10  -2      116.66      114.13     10.63 o 
  12  10  -2      104.28      111.13      9.20 o 
  13  10  -2      268.67      299.24     13.21 o 
  14  10  -2      117.74      136.87     10.01 o 
  15  10  -2       84.83       92.85      8.75 o 
  16  10  -2        0.12        0.24      5.58 o 
  17  10  -2       13.05        9.79      8.77 o 
  18  10  -2       99.70       92.72     15.30 o 
  19  10  -2      181.21      180.89     21.46 o 
  20  10  -2       53.54       68.56     22.99 o 
   0  11  -2      303.14      319.35     19.29 o 
   1  11  -2      762.49      799.23     20.04 o 
   2  11  -2       54.78       65.66      7.98 o 
   3  11  -2      121.57      131.29     13.13 o 
   4  11  -2      464.85      474.35     15.59 o 
   5  11  -2      196.54      210.62     12.15 o 
   6  11  -2      257.04      279.97     13.68 o 
   7  11  -2        0.53       -0.30      4.87 o 
   8  11  -2        5.60       12.48      5.79 o 
   9  11  -2      118.84      116.39     10.16 o 
  10  11  -2      576.58      625.09     18.64 o 
  11  11  -2      263.18      265.24     26.51 o 
  12  11  -2      158.41      173.57     11.25 o 
  13  11  -2       96.48      101.39     10.61 o 
  14  11  -2       92.49      106.07      9.17 o 
  15  11  -2      243.00      240.94     16.61 o 
  16  11  -2        7.88       11.87     10.30 o 
  17  11  -2       94.62       96.92     15.48 o 
   0  12  -2      249.90      251.89     28.32 o 
   1  12  -2      179.39      192.51     12.16 o 
   2  12  -2       41.66       32.09      7.48 o 
   3  12  -2      179.26      209.80     12.55 o 
   4  12  -2      207.28      218.43     12.81 o 
   5  12  -2      296.17      324.78     14.22 o 
   6  12  -2       78.57       93.68      9.04 o 
   7  12  -2       24.77       25.89      6.59 o 
   8  12  -2       28.60       37.22      7.40 o 
   9  12  -2      113.35      138.91     11.03 o 
  10  12  -2      262.48      289.88     14.00 o 
  11  12  -2       79.02      104.67      9.88 o 
  12  12  -2      125.83      178.29     14.45 o 
  13  12  -2       65.53       76.82     15.10 o 
  14  12  -2       14.86       24.34     11.76 o 
  15  12  -2      184.23      193.79     22.18 o 
   0  13  -2      187.64      192.05     17.61 o 
   1  13  -2      171.05      167.46     12.08 o 
   2  13  -2       79.26       75.75      8.42 o 
   3  13  -2      104.36      122.07     10.71 o 
   4  13  -2      231.74      254.57     14.01 o 
   5  13  -2       77.50       90.88     10.05 o 
   6  13  -2      113.71      143.35     14.51 o 
   7  13  -2       30.79       24.65      7.39 o 
   8  13  -2       90.09      117.48     10.80 o 
   9  13  -2       10.13        2.65     11.44 o 
  10  13  -2        6.57       14.78     12.21 o 
  11  13  -2      121.33      116.72     17.43 o 
   0  14  -2       76.75       95.21     18.04 o 
   1  14  -2      109.51      135.31     13.47 o 
   2  14  -2       59.01       76.27     10.70 o 
   3  14  -2       20.35       25.00      8.35 o 
   4  14  -2       86.90       98.84     13.16 o 
   5  14  -2      150.68      176.71     15.54 o 
   2   0  -1     2917.70     2177.94     59.91 o 
   4   0  -1     5345.22     5337.93     38.28 o 
   6   0  -1     4386.52     4323.43     34.03 o 
   8   0  -1     1310.66     1337.81     17.31 o 
  10   0  -1     1047.99     1016.67     19.11 o 
  12   0  -1      895.83      920.20     19.66 o 
  14   0  -1     1054.12     1090.14     29.08 o 
  16   0  -1     1352.87     1394.84     32.52 o 
  18   0  -1       10.50        6.01      8.12 o 
  20   0  -1      332.85      332.73     22.17 o 
  22   0  -1      363.46      416.56     24.20 o 
  24   0  -1      172.72      188.26     26.91 o 
  26   0  -1      280.85      320.93     23.30 o 
   1   1  -1     8767.84     8142.13    144.01 o 
   2   1  -1     2738.98     2647.80     20.93 o 
   3   1  -1     2038.09     1987.95     12.02 o 
   4   1  -1     5568.17     5216.87     31.72 o 
   5   1  -1     6077.68     6038.27     35.18 o 
   6   1  -1     1107.02     1155.26     11.10 o 
   7   1  -1     2438.01     2423.96     20.38 o 
   8   1  -1      307.27      305.32      6.67 o 
   9   1  -1      340.42      360.69      7.12 o 
  10   1  -1     1156.82     1148.92     13.42 o 
  11   1  -1     1423.86     1332.07     15.15 o 
  12   1  -1      265.73      256.28      7.22 o 
  13   1  -1     1831.09     1830.49     19.61 o 
  14   1  -1     1014.69     1050.34     16.27 o 
  15   1  -1       72.29       66.99      5.32 o 
  16   1  -1      399.01      404.78     12.84 o 
  17   1  -1     1147.07     1157.27     21.38 o 
  18   1  -1      781.53      770.93     17.93 o 
  19   1  -1      205.00      215.05     12.34 o 
  20   1  -1       47.55       59.31      8.27 o 
  21   1  -1       14.63       14.30      6.39 o 
  22   1  -1       44.03       39.76      7.88 o 
  23   1  -1       63.01       62.69      8.45 o 
  24   1  -1       12.61        7.31     10.41 o 
  25   1  -1        7.44        3.87      6.59 o 
  26   1  -1      109.50      128.15     12.16 o 
  27   1  -1       16.15       20.38      7.95 o 
   1   2  -1     3341.39     3210.24     21.02 o 
   2   2  -1    23820.75    23364.56    207.96 o 
   3   2  -1     7929.45     7771.69     49.68 o 
   4   2  -1     3984.95     3918.34     25.90 o 
   5   2  -1     4081.73     4040.77     29.30 o 
   6   2  -1     4820.26     4799.52     31.99 o 
   7   2  -1     1398.10     1341.41     13.30 o 
   8   2  -1     6409.67     6444.53     42.80 o 
   9   2  -1       31.79       34.39      3.04 o 
  10   2  -1      736.05      759.61     10.74 o 
  11   2  -1     1252.94     1297.82     14.91 o 
  12   2  -1     2028.18     2001.04     19.97 o 
  13   2  -1      510.86      490.72     10.81 o 
  14   2  -1      253.80      249.60      8.12 o 
  15   2  -1       13.53       16.28      4.49 o 
  16   2  -1      498.67      492.68     12.41 o 
  17   2  -1      114.67      101.04      7.17 o 
  18   2  -1     1123.10     1120.64     20.28 o 
  19   2  -1       88.26       96.79      8.92 o 
  20   2  -1       19.89       16.30      5.74 o 
  21   2  -1      165.55      170.24     12.40 o 
  22   2  -1       75.30       90.82     10.13 o 
  23   2  -1      129.37      145.87     12.16 o 
  24   2  -1      139.15      152.15     12.33 o 
  25   2  -1       95.22      108.27     15.60 o 
  26   2  -1       61.04       53.77      7.66 o 
  27   2  -1       41.94       33.24      6.76 o 
   1   3  -1     2989.62     2840.39     39.41 o 
   2   3  -1      852.45      766.84     11.11 o 
   3   3  -1     2646.20     2549.86     23.40 o 
   4   3  -1      465.89      451.14      8.81 o 
   5   3  -1     3115.88     3157.83     32.93 o 
   6   3  -1      255.06      250.42      6.89 o 
   7   3  -1     1848.77     1806.55     18.86 o 
   8   3  -1      620.84      616.70      9.34 o 
   9   3  -1      688.57      733.44     10.49 o 
  10   3  -1       45.61       52.33      3.96 o 
  11   3  -1      597.24      579.52     10.27 o 
  12   3  -1      747.81      744.56     11.99 o 
  13   3  -1      188.90      191.52      7.13 o 
  14   3  -1      240.82      239.80      8.76 o 
  15   3  -1      110.59      117.68      7.45 o 
  16   3  -1      376.85      398.17     11.67 o 
  17   3  -1      459.25      450.44     13.10 o 
  18   3  -1      489.98      497.43     13.89 o 
  19   3  -1       46.24       23.65      7.69 o 
  20   3  -1      151.15      174.44     11.87 o 
  21   3  -1      333.74      322.51     23.42 o 
  22   3  -1      196.44      207.99     13.91 o 
  23   3  -1       85.90       92.50      9.63 o 
  24   3  -1       23.62       27.17      5.79 o 
  25   3  -1       67.53       43.76      7.46 o 
  26   3  -1        8.87        4.80      6.75 o 
  27   3  -1       28.70        2.43      8.33 o 
   1   4  -1      288.43      264.09      7.06 o 
   2   4  -1     1852.14     1817.88     21.64 o 
   3   4  -1     1391.14     1347.36     16.55 o 
   4   4  -1      135.67      153.25      7.44 o 
   5   4  -1      183.71      222.27     10.31 o 
   6   4  -1     1943.00     1960.21     22.19 o 
   7   4  -1     1253.05     1333.78     17.72 o 
   8   4  -1      586.13      597.79     11.69 o 
   9   4  -1     1007.17     1028.10     15.17 o 
  10   4  -1      374.25      370.35     14.61 o 
  11   4  -1      343.33      343.42      8.72 o 
  12   4  -1      594.19      568.04     11.86 o 
  13   4  -1      353.90      382.88     10.04 o 
  14   4  -1       36.09       41.54      4.66 o 
  15   4  -1      150.66      164.53      7.88 o 
  16   4  -1      362.51      385.10     10.80 o 
  17   4  -1      486.55      466.75     12.29 o 
  18   4  -1       42.35       39.82      5.24 o 
  19   4  -1       28.77       29.52      5.27 o 
  20   4  -1      218.06      200.83     11.62 o 
  21   4  -1        9.22        0.75      4.76 o 
  22   4  -1      108.86      101.60      9.19 o 
  23   4  -1       50.51       58.83     11.67 o 
  24   4  -1       61.98       64.83     11.10 o 
  25   4  -1       42.66       40.66     11.56 o 
  26   4  -1        6.75        9.90      6.77 o 
   1   5  -1     1011.83      977.11     15.36 o 
   2   5  -1      879.27      874.36     14.61 o 
   3   5  -1     4935.05     5024.69     47.61 o 
   4   5  -1     1054.42     1088.84     16.17 o 
   5   5  -1     1017.61     1079.59     17.05 o 
   6   5  -1      364.53      350.14     10.19 o 
   7   5  -1     2778.12     2730.59     29.50 o 
   8   5  -1      125.33      137.24      9.09 o 
   9   5  -1     2673.84     2731.53     30.40 o 
  10   5  -1      606.93      601.18     13.49 o 
  11   5  -1      480.72      487.10     11.70 o 
  12   5  -1      465.83      462.36     11.96 o 
  13   5  -1      500.73      506.02     13.69 o 
  14   5  -1      578.82      566.26     14.56 o 
  15   5  -1       38.55       30.32      5.47 o 
  16   5  -1      516.46      519.77     14.52 o 
  17   5  -1      292.63      298.71     12.76 o 
  18   5  -1      896.52      887.07     19.11 o 
  19   5  -1       39.66       38.02      6.29 o 
  20   5  -1      190.65      169.10     11.88 o 
  21   5  -1      456.58      499.83     18.06 o 
  22   5  -1      109.50       88.73     16.50 o 
  23   5  -1       62.10       50.33      8.63 o 
  24   5  -1        5.94       14.05      7.33 o 
  25   5  -1      106.16       84.85     10.40 o 
  26   5  -1      138.75      143.47     15.32 o 
   1   6  -1      128.40      122.72      6.68 o 
   2   6  -1       59.00       43.39      4.70 o 
   3   6  -1      416.95      399.15     10.66 o 
   4   6  -1      328.13      330.81      9.86 o 
   5   6  -1      431.54      438.92     11.41 o 
   6   6  -1      325.82      305.29     14.24 o 
   7   6  -1      558.26      539.39     13.10 o 
   8   6  -1     1160.46     1167.67     19.31 o 
   9   6  -1      208.37      203.21      9.32 o 
  10   6  -1      258.88      286.90     10.65 o 
  11   6  -1      305.90      304.43     15.22 o 
  12   6  -1      219.24      217.73     10.81 o 
  13   6  -1      459.47      473.63     13.77 o 
  14   6  -1      190.86      197.53     10.54 o 
  15   6  -1       99.78       94.27      7.82 o 
  16   6  -1      193.92      200.22     11.08 o 
  17   6  -1      373.34      351.29     13.54 o 
  18   6  -1      226.12      222.56     12.47 o 
  19   6  -1       74.28       72.96      8.34 o 
  20   6  -1      413.17      427.02     21.18 o 
  21   6  -1      227.81      230.58     14.25 o 
  22   6  -1        3.20       16.99      8.14 o 
  23   6  -1        4.84        3.93      7.43 o 
  24   6  -1       26.57       28.70      8.25 o 
  25   6  -1       16.55       18.56     10.01 o 
   1   7  -1      891.91      923.91     17.59 o 
   2   7  -1      313.01      310.27     13.46 o 
   3   7  -1      455.77      441.17     12.33 o 
   4   7  -1      409.19      425.04     18.40 o 
   5   7  -1      559.70      566.80     13.90 o 
   6   7  -1       36.40       38.48      5.38 o 
   7   7  -1       44.20       48.83      8.07 o 
   8   7  -1       66.24       71.59      6.89 o 
   9   7  -1      431.95      450.94     13.31 o 
  10   7  -1       68.26       64.56      7.87 o 
  11   7  -1      337.17      338.59     12.24 o 
  12   7  -1      229.76      204.09     11.59 o 
  13   7  -1       73.31       92.28      8.08 o 
  14   7  -1       76.42       65.07      9.97 o 
  15   7  -1      139.45      133.44     12.19 o 
  16   7  -1       44.74       47.96      6.98 o 
  17   7  -1       24.60       19.23      5.87 o 
  18   7  -1       48.83       49.16      8.58 o 
  19   7  -1      280.43      264.95     14.05 o 
  20   7  -1       23.41       17.22      6.03 o 
  21   7  -1       20.17        9.31      6.58 o 
  22   7  -1      136.58      130.24     16.21 o 
  23   7  -1       62.55       62.57      9.74 o 
  24   7  -1       49.58       57.94     12.17 o 
   1   8  -1      103.89      109.29     11.20 o 
   2   8  -1      771.03      768.33     16.65 o 
   3   8  -1       88.92       99.66      7.83 o 
   4   8  -1     1286.90     1274.93     21.88 o 
   5   8  -1      131.51      140.39      9.16 o 
   6   8  -1      126.36      130.23     10.64 o 
   7   8  -1      735.44      744.48     17.05 o 
   8   8  -1       48.76       38.63     11.29 o 
   9   8  -1      452.77      471.08     17.66 o 
  10   8  -1       57.86       53.94      6.81 o 
  11   8  -1      377.84      381.21     16.73 o 
  12   8  -1      466.12      478.56     16.47 o 
  13   8  -1       54.79       56.52      7.85 o 
  14   8  -1      164.05      181.20     11.58 o 
  15   8  -1       50.98       51.42      7.57 o 
  16   8  -1       95.45       88.26      8.86 o 
  17   8  -1      192.00      204.39     14.09 o 
  18   8  -1      135.30      154.68     18.40 o 
  19   8  -1       39.51       36.62      6.92 o 
  20   8  -1       14.49       20.73      6.56 o 
  21   8  -1      201.49      204.21     14.53 o 
  22   8  -1      250.94      263.27     15.60 o 
  23   8  -1      114.06      146.16     16.64 o 
   1   9  -1      298.30      307.12     12.03 o 
   2   9  -1     1103.11     1074.30     20.84 o 
   3   9  -1      863.69      801.42     18.18 o 
   4   9  -1      898.00      889.10     24.65 o 
   5   9  -1      892.84      912.32     19.58 o 
   6   9  -1       26.49       27.90      6.51 o 
   7   9  -1     1000.51      952.74     20.80 o 
   8   9  -1      557.19      537.50     16.20 o 
   9   9  -1       13.92       10.32      5.61 o 
  10   9  -1      191.12      185.98     11.28 o 
  11   9  -1      482.37      446.41     16.38 o 
  12   9  -1       91.36       89.08      9.49 o 
  13   9  -1      533.34      537.49     18.14 o 
  14   9  -1      231.38      213.52     12.84 o 
  15   9  -1      218.96      216.37     14.64 o 
  16   9  -1       96.00      109.79     13.28 o 
  17   9  -1      245.23      224.88     15.20 o 
  18   9  -1       60.78       61.01      8.47 o 
  19   9  -1      125.12      113.84     10.22 o 
  20   9  -1       63.31       84.41     11.31 o 
  21   9  -1      139.18      151.05     13.35 o 
  22   9  -1       17.42       23.41     14.55 o 
   1  10  -1       19.36       17.85      5.88 o 
   2  10  -1      371.34      361.79     13.96 o 
   3  10  -1      352.42      374.13     19.62 o 
   4  10  -1      988.59     1006.98     22.17 o 
   5  10  -1      503.06      493.24     16.28 o 
   6  10  -1       60.25       49.50      8.11 o 
   7  10  -1      289.32      311.69     14.21 o 
   8  10  -1      250.23      263.02     13.75 o 
   9  10  -1      342.83      361.20     15.87 o 
  10  10  -1       52.08       61.41     11.52 o 
  11  10  -1       67.51       52.39      8.42 o 
  12  10  -1      151.03      137.05     11.46 o 
  13  10  -1      523.13      538.53     22.66 o 
  14  10  -1      224.57      227.01     13.66 o 
  15  10  -1       77.76       70.19     11.48 o 
  16  10  -1        9.42       11.56      6.21 o 
  17  10  -1      227.47      239.94     14.09 o 
  18  10  -1       39.97       31.53      7.91 o 
  19  10  -1       77.95       76.57     10.40 o 
  20  10  -1      291.25      350.86     21.97 o 
   1  11  -1       83.55       77.00      9.33 o 
   2  11  -1      645.67      653.26     22.93 o 
   3  11  -1      113.01       85.03      8.86 o 
   4  11  -1      261.39      256.08     14.01 o 
   5  11  -1      108.24      109.71     10.03 o 
   6  11  -1      168.37      147.94     11.26 o 
   7  11  -1      118.42      134.72     10.79 o 
   8  11  -1       85.06       84.63      9.56 o 
   9  11  -1       39.55       41.31      8.09 o 
  10  11  -1      137.30      119.80     11.60 o 
  11  11  -1      327.20      342.45     16.38 o 
  12  11  -1       42.24       53.77      8.68 o 
  13  11  -1       49.98       55.76      9.07 o 
  14  11  -1       69.78       71.27      9.76 o 
  15  11  -1       69.55       71.82     12.25 o 
  16  11  -1       57.29       34.37      9.95 o 
  17  11  -1      444.72      460.10     19.27 o 
  18  11  -1       14.73       20.72     10.77 o 
   1  12  -1       61.43       77.55      9.44 o 
   2  12  -1      177.36      193.33     15.57 o 
   3  12  -1       17.76       14.38      6.82 o 
   4  12  -1      152.73      140.96     11.46 o 
   5  12  -1      134.90      139.07     12.52 o 
   6  12  -1      272.70      293.95     20.56 o 
   7  12  -1       23.57       25.45      7.63 o 
   8  12  -1       55.98       55.69      9.12 o 
   9  12  -1       23.39       32.16      9.32 o 
  10  12  -1       52.94       53.43     11.04 o 
  11  12  -1       48.62       27.97      7.47 o 
  12  12  -1      204.36      235.28     22.49 o 
  13  12  -1      102.95      134.22     13.17 o 
  14  12  -1        5.96       19.55      8.79 o 
  15  12  -1       50.77       65.10     11.87 o 
   1  13  -1       39.93       34.29      7.79 o 
   2  13  -1      117.66      124.68     11.45 o 
   3  13  -1       67.06       57.36      9.11 o 
   4  13  -1       99.42      105.91     16.70 o 
   5  13  -1       67.47       73.93      9.68 o 
   6  13  -1      101.04       98.93     11.88 o 
   7  13  -1       32.95       38.32      9.21 o 
   8  13  -1       64.68       65.93     10.83 o 
   9  13  -1       37.91       41.70     10.07 o 
  10  13  -1       24.82       18.10      9.42 o 
  11  13  -1       21.11       29.05      9.29 o 
  12  13  -1       55.37       64.00     27.56 o 
   1  14  -1      125.70      142.71     16.50 o 
   2  14  -1       20.16        3.99      8.60 o 
   3  14  -1      226.31      263.28     16.40 o 
   4  14  -1       23.85        3.75      8.21 o 
   5  14  -1       28.05       23.02     10.58 o 
   6  14  -1      194.49      211.33     20.33 o 
   2   0   0    11309.52    10790.29    112.11 o 
   4   0   0     8104.67     7772.36     74.42 o 
   6   0   0    14361.18    13449.21    123.48 o 
   8   0   0        5.93        2.75      2.68 o 
  10   0   0     4795.01     4607.40     53.35 o 
  12   0   0     1343.97     1448.63     26.19 o 
  14   0   0     1498.40     1549.23     29.34 o 
  16   0   0     1844.25     1757.03     48.52 o 
  18   0   0     1183.45     1263.06     39.85 o 
  20   0   0        1.67       10.72      9.90 o 
  22   0   0       15.98       -0.38      8.38 o 
  24   0   0      124.19      121.17     17.57 o 
  26   0   0        0.42        8.24     12.01 o 
  28   0   0      217.14      176.51     26.05 o 
   0   1   0     2603.14     2456.49     53.68 o 
   1   1   0     1672.64     1593.48     17.63 o 
   2   1   0     2595.39     2551.57     20.11 o 
   3   1   0      507.85      503.65      6.03 o 
   4   1   0       34.07       31.69      2.92 o 
   5   1   0      452.31      371.80      6.39 o 
   6   1   0     7514.03     7122.26     46.44 o 
   7   1   0       52.41       40.54      3.07 o 
   8   1   0     4596.82     4543.94     31.93 o 
   9   1   0      371.90      339.59      7.00 o 
  10   1   0      645.36      725.19     10.54 o 
  11   1   0     1314.72     1377.42     15.55 o 
  12   1   0      714.32      761.88     11.68 o 
  13   1   0      298.12      338.56      8.43 o 
  14   1   0      466.38      497.20     10.78 o 
  15   1   0      944.18      904.96     14.90 o 
  16   1   0      760.62      745.81     15.18 o 
  17   1   0      187.29      217.72     12.46 o 
  18   1   0      388.31      384.54     14.98 o 
  19   1   0        7.45       11.67      5.65 o 
  20   1   0       77.90       61.99      8.68 o 
  21   1   0        0.01       -7.52     10.00 o 
  22   1   0       26.88       20.09      7.26 o 
  23   1   0      199.74      233.81     17.93 o 
  24   1   0       50.25       38.41      9.34 o 
  25   1   0       11.11       20.29     10.54 o 
  26   1   0        5.28       -2.54      7.38 o 
  27   1   0        2.12        1.23      9.98 o 
  28   1   0       54.78       39.24     12.41 o 
   0   2   0      884.70      910.54     15.13 o 
   1   2   0      717.53      716.09      9.29 o 
   2   2   0       22.45       19.71      2.15 o 
   3   2   0     2297.37     2265.52     20.87 o 
   4   2   0    11748.61    11567.92     76.09 o 
   5   2   0     3769.25     3762.44     29.67 o 
   6   2   0     3312.33     3240.72     25.47 o 
   7   2   0       41.97       51.89      3.71 o 
   8   2   0      158.06      142.33      5.15 o 
   9   2   0     2215.85     2319.83     20.63 o 
  10   2   0       25.81       12.73      2.75 o 
  11   2   0       11.47       12.90      2.82 o 
  12   2   0      214.79      218.48      6.64 o 
  13   2   0        4.51        7.30      2.64 o 
  14   2   0      464.88      463.35      9.75 o 
  15   2   0       32.74       29.93      3.98 o 
  16   2   0      381.56      384.44     11.49 o 
  17   2   0      460.82      475.31     14.74 o 
  18   2   0      681.00      731.38     19.58 o 
  19   2   0      188.49      188.25     13.28 o 
  20   2   0        2.21       -0.41      6.61 o 
  21   2   0        4.40        4.23      6.67 o 
  22   2   0      347.44      380.69     17.90 o 
  23   2   0        8.42        0.94      6.87 o 
  24   2   0      118.65      120.47     12.59 o 
  25   2   0       36.91       24.05      8.95 o 
  26   2   0       80.02       72.57     11.74 o 
  27   2   0       32.12       27.39     11.18 o 
   0   3   0        0.05        1.30      3.45 o 
   1   3   0      156.41      152.94      6.36 o 
   2   3   0      229.24      242.98      9.12 o 
   3   3   0     6663.74     6506.22     52.49 o 
   4   3   0     1712.44     1758.99     17.32 o 
   5   3   0     9744.61     9661.63     67.12 o 
   6   3   0      405.00      431.14      8.74 o 
   7   3   0     2920.83     3100.94     28.10 o 
   8   3   0        4.19        1.31      2.53 o 
   9   3   0     4193.24     4280.80     36.89 o 
  10   3   0       10.13       14.04      3.23 o 
  11   3   0     1360.31     1352.71     17.39 o 
  12   3   0      518.06      525.28     10.41 o 
  13   3   0        3.30       11.25      3.34 o 
  14   3   0      211.92      204.86      7.90 o 
  15   3   0     1060.13     1079.60     17.20 o 
  16   3   0      111.70      107.95      7.90 o 
  17   3   0      809.59      795.82     17.23 o 
  18   3   0      226.85      247.44     17.87 o 
  19   3   0      519.22      549.65     27.85 o 
  20   3   0       18.61       15.10      6.74 o 
  21   3   0        0.54        0.02      5.59 o 
  22   3   0      103.56      119.54     12.35 o 
  23   3   0       51.66       53.24      9.99 o 
  24   3   0       62.83       80.16     10.90 o 
  25   3   0      207.32      240.52     16.94 o 
  26   3   0       11.61       -7.64      9.28 o 
  27   3   0       72.49      113.28     13.49 o 
   0   4   0      284.01      246.74     10.66 o 
   1   4   0       70.10       62.98      4.61 o 
   2   4   0      147.28      171.21      6.65 o 
   3   4   0        3.54        0.80      2.52 o 
   4   4   0      118.29      162.59      6.54 o 
   5   4   0      995.26     1086.42     14.22 o 
   6   4   0     1822.19     1861.60     20.10 o 
   7   4   0      437.41      459.05     10.54 o 
   8   4   0     2010.02     1971.53     22.39 o 
   9   4   0      170.44      159.28      7.42 o 
  10   4   0     2491.22     2608.56     27.81 o 
  11   4   0       13.76        9.64      4.59 o 
  12   4   0        0.02       -2.75      2.75 o 
  13   4   0      948.37      924.52     17.29 o 
  14   4   0      404.77      429.27     11.65 o 
  15   4   0      682.70      706.12     16.07 o 
  16   4   0     1291.41     1357.60     22.83 o 
  17   4   0       13.90        8.22      4.66 o 
  18   4   0      647.40      596.81     18.49 o 
  19   4   0      705.49      712.49     20.61 o 
  20   4   0      514.65      520.42     18.30 o 
  21   4   0      192.65      234.97     16.91 o 
  22   4   0       82.63       72.12     10.36 o 
  23   4   0       43.85       43.13      9.65 o 
  24   4   0        4.96        4.93      7.82 o 
  25   4   0      119.68      135.51     13.82 o 
  26   4   0        5.19       -2.28      8.66 o 
  27   4   0      184.93      169.87     15.32 o 
   0   5   0     5694.81     5873.62     74.14 o 
   1   5   0     5787.74     5816.62     52.12 o 
   2   5   0       29.82       22.66      3.90 o 
   3   5   0       94.45      126.45      6.72 o 
   4   5   0        2.93        5.91      2.76 o 
   5   5   0      174.03      191.15      7.84 o 
   6   5   0       38.67       54.63      7.02 o 
   7   5   0      600.39      600.25     12.16 o 
   8   5   0      276.40      318.48      9.21 o 
   9   5   0      931.86      916.62     18.11 o 
  10   5   0        4.28        0.64      3.87 o 
  11   5   0      495.72      513.06     12.08 o 
  12   5   0      456.38      433.53     14.01 o 
  13   5   0      523.11      540.72     13.27 o 
  14   5   0     1447.57     1494.72     24.01 o 
  15   5   0        0.42       -1.12      4.98 o 
  16   5   0       79.02       65.98      6.99 o 
  17   5   0      250.88      231.80     12.69 o 
  18   5   0        0.20        5.28      5.22 o 
  19   5   0      136.28      119.59     19.41 o 
  20   5   0       10.68       25.20      7.39 o 
  21   5   0       55.66       52.34     19.55 o 
  22   5   0       71.94       60.57     13.28 o 
  23   5   0       12.10        5.64      6.51 o 
  24   5   0      103.02       80.97     10.15 o 
  25   5   0      141.22      129.66     12.98 o 
  26   5   0        0.65        5.52      8.86 o 
   0   6   0      565.27      562.67     34.45 o 
   1   6   0      870.19      976.14     17.21 o 
   2   6   0      224.12      221.99      9.20 o 
   3   6   0        6.59        8.74      4.46 o 
   4   6   0      543.07      561.90     12.82 o 
   5   6   0      142.37      162.84      8.81 o 
   6   6   0      251.50      254.94     10.42 o 
   7   6   0      437.23      447.79     13.02 o 
   8   6   0      590.51      557.90     13.77 o 
   9   6   0      437.39      452.62     12.87 o 
  10   6   0      179.48      176.19      9.58 o 
  11   6   0       77.13       80.13      6.33 o 
  12   6   0       69.37       64.91      6.08 o 
  13   6   0       13.82       18.51      5.21 o 
  14   6   0     4061.12     4018.82     41.14 o 
  15   6   0       90.85       69.80      7.50 o 
  16   6   0      804.81      799.57     17.42 o 
  17   6   0       34.27       35.04      5.76 o 
  18   6   0       63.31       51.98      9.22 o 
  19   6   0      128.45      107.70      9.81 o 
  20   6   0      518.42      479.92     16.73 o 
  21   6   0       33.26       37.40      7.26 o 
  22   6   0      101.43      100.75     11.86 o 
  23   6   0        1.35       -7.26      9.91 o 
  24   6   0      195.74      187.70     16.20 o 
  25   6   0       33.31       27.93     11.96 o 
   0   7   0      269.21      264.73     16.62 o 
   1   7   0       12.14        7.22      3.95 o 
   2   7   0       12.26       14.84      4.65 o 
   3   7   0     1133.92     1125.54     25.04 o 
   4   7   0      255.97      266.78     10.65 o 
   5   7   0     1154.77     1130.73     19.82 o 
   6   7   0       14.62        6.71      4.08 o 
   7   7   0       18.65       18.68      4.60 o 
   8   7   0      111.15      132.95      8.84 o 
   9   7   0     1132.32     1086.03     20.61 o 
  10   7   0        7.16       10.93      4.53 o 
  11   7   0       27.61       22.06      5.58 o 
  12   7   0       49.24       40.81      7.86 o 
  13   7   0       95.86       84.31      8.67 o 
  14   7   0      282.62      291.70     14.07 o 
  15   7   0      400.24      386.45     17.46 o 
  16   7   0      124.56      129.40     10.26 o 
  17   7   0        0.89        2.70      4.92 o 
  18   7   0      398.44      384.38     16.11 o 
  19   7   0       80.30       92.00      9.68 o 
  20   7   0      114.36      110.41     11.68 o 
  21   7   0       44.13       28.49      8.55 o 
  22   7   0       66.93       78.69     11.34 o 
  23   7   0      265.68      280.14     36.37 o 
  24   7   0       33.03       13.91     10.71 o 
   0   8   0      415.07      420.96     19.24 o 
   1   8   0        1.14        2.39      4.21 o 
   2   8   0      882.10      864.67     19.26 o 
   3   8   0      172.58      169.24      9.90 o 
   4   8   0        4.46        0.24      4.79 o 
   5   8   0      147.02      159.03      9.76 o 
   6   8   0        3.41        2.74      4.29 o 
   7   8   0        3.37        0.18      5.87 o 
   8   8   0       88.72       89.25     11.01 o 
   9   8   0      499.51      509.44     15.03 o 
  10   8   0      287.20      300.42     12.57 o 
  11   8   0      415.43      416.11     17.58 o 
  12   8   0       85.87       85.70      8.91 o 
  13   8   0      695.58      661.04     18.87 o 
  14   8   0        3.52        0.89      5.30 o 
  15   8   0      787.36      777.60     26.43 o 
  16   8   0       91.42       93.69      9.37 o 
  17   8   0        5.55        1.94      6.19 o 
  18   8   0      315.77      347.73     23.74 o 
  19   8   0      132.50      171.07     12.50 o 
  20   8   0        0.01        5.84      7.18 o 
  21   8   0       17.34       13.14      9.26 o 
  22   8   0      103.92      100.60     13.79 o 
  23   8   0       23.85       14.98     15.60 o 
   0   9   0        8.38        8.26      6.93 o 
   1   9   0        2.93        0.87      4.87 o 
   2   9   0        0.01        2.69      4.48 o 
   3   9   0      467.06      489.14     14.92 o 
   4   9   0       60.93       70.14      7.44 o 
   5   9   0       25.78       25.51      5.84 o 
   6   9   0       36.45       38.41      6.27 o 
   7   9   0       23.95       10.50      6.07 o 
   8   9   0      383.12      374.31     19.95 o 
   9   9   0      345.68      342.19     14.55 o 
  10   9   0       18.92       17.06      8.33 o 
  11   9   0        0.70        3.16      5.19 o 
  12   9   0        0.13       -0.77      5.45 o 
  13   9   0      518.19      476.30     19.69 o 
  14   9   0        0.76        7.21      5.97 o 
  15   9   0       77.36       82.37     13.75 o 
  16   9   0       10.96       20.20      6.91 o 
  17   9   0       38.40       44.20      8.35 o 
  18   9   0       10.77       13.35      6.83 o 
  19   9   0      295.95      294.51     16.53 o 
  20   9   0       17.90       17.37      9.26 o 
  21   9   0       99.40       89.14     12.55 o 
  22   9   0        5.66       -0.91     26.08 o 
   0  10   0      253.76      257.55     18.86 o 
   1  10   0       97.36       94.30      8.83 o 
   2  10   0      415.74      397.15     14.78 o 
   3  10   0      489.88      473.79     15.97 o 
   4  10   0        7.18       14.32      5.80 o 
   5  10   0       42.53       40.66      6.98 o 
   6  10   0      910.81      940.39     26.97 o 
   7  10   0        0.14        2.90      5.12 o 
   8  10   0       95.70       85.14      9.47 o 
   9  10   0      237.63      227.03     13.56 o 
  10  10   0       19.02       23.07      6.92 o 
  11  10   0       18.29       27.31      7.23 o 
  12  10   0        5.52        9.40      8.30 o 
  13  10   0       15.95        3.22      8.53 o 
  14  10   0      115.10      131.97     11.93 o 
  15  10   0       33.63       36.30      8.52 o 
  16  10   0       26.40       26.02      7.55 o 
  17  10   0        9.75       10.30      7.05 o 
  18  10   0       30.25       40.59      9.18 o 
  19  10   0        1.70       -1.87      7.80 o 
  20  10   0        6.68       14.95     15.53 o 
   0  11   0     1399.53     1328.01     38.35 o 
   1  11   0       15.95       25.35      6.70 o 
   2  11   0       15.83       12.20      6.33 o 
   3  11   0       17.83       10.87      5.83 o 
   4  11   0        7.38       13.58      6.37 o 
   5  11   0      673.86      662.85     19.75 o 
   6  11   0      760.91      770.26     21.36 o 
   7  11   0        7.22       16.53      6.56 o 
   8  11   0      134.01      116.21     10.43 o 
   9  11   0       49.21       33.49      7.49 o 
  10  11   0       45.91       44.74     11.32 o 
  11  11   0       33.90       31.70      8.33 o 
  12  11   0      132.96      119.81     11.86 o 
  13  11   0      178.84      164.05     18.67 o 
  14  11   0       74.66      104.06     11.83 o 
  15  11   0      133.48      127.55     13.26 o 
  16  11   0      101.55      120.47     12.36 o 
  17  11   0        0.54       -1.26      8.08 o 
  18  11   0        0.07       -5.78     16.12 o 
   0  12   0       16.52       15.34      9.17 o 
   1  12   0      231.03      257.21     18.28 o 
   2  12   0       38.03       47.91      8.26 o 
   3  12   0      108.70       98.34     10.98 o 
   4  12   0       10.80       10.38      5.80 o 
   5  12   0      218.57      213.80     14.03 o 
   6  12   0        0.11        3.42      6.39 o 
   7  12   0       88.88      100.96     10.59 o 
   8  12   0       41.90       13.60      6.97 o 
   9  12   0      211.76      200.75     18.41 o 
  10  12   0       22.59       20.10      7.96 o 
  11  12   0      189.19      187.65     19.88 o 
  12  12   0       58.45       55.64     10.77 o 
  13  12   0        0.90       -0.33      8.48 o 
  14  12   0       91.09       87.48     12.80 o 
  15  12   0       62.06       71.18     25.06 o 
   0  13   0      267.47      298.83     35.86 o 
   1  13   0       56.67       61.96      9.25 o 
   2  13   0       24.53       29.42      7.59 o 
   3  13   0        6.06        1.51      6.45 o 
   4  13   0       14.13        9.87      7.05 o 
   5  13   0       28.44       22.02      7.41 o 
   6  13   0      117.86      114.59     11.93 o 
   7  13   0       37.53       40.83      9.42 o 
   8  13   0       21.65        7.65      8.81 o 
   9  13   0       27.45       16.45      9.36 o 
  10  13   0      417.37      482.29     23.91 o 
  11  13   0        1.15       -0.30      8.26 o 
  12  13   0      113.38      107.50     36.83 o 
   0  14   0        4.97        1.80     16.89 o 
   1  14   0      265.52      300.06     22.77 o 
   2  14   0        6.31       13.47      8.80 o 
   3  14   0       12.50       17.41      8.93 o 
   4  14   0        0.40       -2.08      7.97 o 
   5  14   0      209.45      235.23     39.23 o 
   6  14   0       20.12       -8.03     11.98 o 
   2   0   1     2860.99     2559.63     29.14 o 
   4   0   1     5352.75     5314.33     50.97 o 
   6   0   1     4377.88     4309.13     45.31 o 
   8   0   1     1358.25     1357.91     21.17 o 
  10   0   1     1043.94     1016.91     19.89 o 
  12   0   1      853.68      855.56     19.91 o 
  14   0   1     1044.68     1041.09     23.91 o 
  16   0   1     1349.22     1336.15     39.63 o 
  18   0   1       13.17        9.67      8.48 o 
  20   0   1      327.26      332.11     30.00 o 
  22   0   1      367.58      383.30     26.46 o 
  24   0   1      172.92      166.50     21.01 o 
  26   0   1      286.42      283.30     38.74 o 
   1   1   1     8668.45     8000.66    117.48 o 
   2   1   1     2740.29     2659.22     20.18 o 
   3   1   1     1973.55     1937.09     15.58 o 
   4   1   1     5568.22     5282.84     38.35 o 
   5   1   1     6099.51     6024.31     44.28 o 
   6   1   1     1104.64     1142.44     12.65 o 
   7   1   1     2471.66     2417.62     20.06 o 
   8   1   1      308.40      302.07      5.93 o 
   9   1   1      349.26      366.55      6.82 o 
  10   1   1     1158.30     1163.73     13.73 o 
  11   1   1     1418.52     1328.73     14.74 o 
  12   1   1      267.32      263.22      7.44 o 
  13   1   1     1817.98     1828.64     20.22 o 
  14   1   1     1017.59     1040.86     15.24 o 
  15   1   1       76.31       67.12      7.44 o 
  16   1   1      397.99      416.39     17.39 o 
  17   1   1     1112.25     1148.52     26.65 o 
  18   1   1      779.94      787.31     22.67 o 
  19   1   1      206.97      189.93     27.40 o 
  20   1   1       48.01       44.82      8.30 o 
  21   1   1       17.81       11.33      6.50 o 
  22   1   1       43.54       27.21      8.20 o 
  23   1   1       64.85       73.56     10.80 o 
  24   1   1       12.75       -2.79      8.93 o 
  25   1   1        6.69        2.76      8.94 o 
  26   1   1      109.29      126.21     14.29 o 
  27   1   1       17.90       21.01     11.78 o 
   1   2   1     3333.82     3194.01     37.07 o 
   2   2   1    23721.23    23606.59    155.30 o 
   3   2   1     7947.59     7721.79     55.85 o 
   4   2   1     4012.70     3955.90     30.25 o 
   5   2   1     4076.14     4065.26     31.53 o 
   6   2   1     4738.35     4735.73     36.60 o 
   7   2   1     1402.29     1329.95     15.44 o 
   8   2   1     6331.55     6340.36     48.21 o 
   9   2   1       31.40       31.15      3.65 o 
  10   2   1      736.20      763.83     11.74 o 
  11   2   1     1257.07     1293.95     15.09 o 
  12   2   1     2028.39     1965.65     20.37 o 
  13   2   1      517.94      513.80     10.04 o 
  14   2   1      250.06      243.82      7.88 o 
  15   2   1       13.54       13.95      4.56 o 
  16   2   1      480.17      481.32     13.50 o 
  17   2   1      112.10       95.84      8.55 o 
  18   2   1     1126.01     1174.79     38.57 o 
  19   2   1       88.81       85.53     10.22 o 
  20   2   1       21.60       16.11      6.50 o 
  21   2   1      166.63      169.57     14.77 o 
  22   2   1       74.94       61.43      9.96 o 
  23   2   1      128.83      132.29     13.39 o 
  24   2   1      139.45      140.00     17.11 o 
  25   2   1       95.04       75.73     11.91 o 
  26   2   1       58.42       59.51     12.47 o 
  27   2   1       42.46       39.37     12.64 o 
   1   3   1     2983.80     2851.25     32.40 o 
   2   3   1      862.43      778.26     11.62 o 
   3   3   1     2702.62     2593.28     24.30 o 
   4   3   1      470.71      461.41      9.08 o 
   5   3   1     3105.57     3214.82     27.90 o 
   6   3   1      254.48      237.11      6.95 o 
   7   3   1     1801.23     1779.37     19.68 o 
   8   3   1      628.20      629.73     11.42 o 
   9   3   1      677.12      710.54     12.53 o 
  10   3   1       45.96       55.86      4.93 o 
  11   3   1      620.88      595.29     12.33 o 
  12   3   1      748.82      738.95     13.22 o 
  13   3   1      201.33      202.79      8.17 o 
  14   3   1      237.73      220.30      9.12 o 
  15   3   1      106.31      110.12      7.38 o 
  16   3   1      376.39      394.78     12.83 o 
  17   3   1      475.75      466.50     16.20 o 
  18   3   1      495.29      487.61     17.34 o 
  19   3   1       46.81       36.21      8.14 o 
  20   3   1      151.60      147.47     14.47 o 
  21   3   1      337.51      319.64     17.76 o 
  22   3   1      193.74      202.83     22.27 o 
  23   3   1       84.91       71.88     14.98 o 
  24   3   1       23.93       19.61      8.63 o 
  25   3   1       67.73       45.22     10.43 o 
  26   3   1        8.88        0.95     10.61 o 
  27   3   1       30.28       19.57     22.53 o 
   1   4   1      293.13      277.47      7.78 o 
   2   4   1     1808.96     1799.82     20.49 o 
   3   4   1     1404.92     1351.29     18.02 o 
   4   4   1      134.07      156.22      6.86 o 
   5   4   1      184.85      229.09      7.34 o 
   6   4   1     1965.18     2040.81     22.17 o 
   7   4   1     1268.85     1346.53     17.72 o 
   8   4   1      556.04      592.09     12.44 o 
   9   4   1     1011.76     1066.76     16.44 o 
  10   4   1      369.16      372.48     10.49 o 
  11   4   1      337.24      348.53     10.52 o 
  12   4   1      602.68      592.35     13.98 o 
  13   4   1      347.21      378.05     11.93 o 
  14   4   1       37.30       32.22      4.91 o 
  15   4   1      151.14      167.38      8.98 o 
  16   4   1      360.76      366.64     13.51 o 
  17   4   1      482.16      455.33     17.06 o 
  18   4   1       45.31       34.09      7.41 o 
  19   4   1       29.13       23.49      7.10 o 
  20   4   1      211.57      177.88     14.01 o 
  21   4   1        9.67       10.02      7.30 o 
  22   4   1      107.38      106.93     12.19 o 
  23   4   1       51.27       43.85      9.26 o 
  24   4   1       62.30       69.74     11.19 o 
  25   4   1       42.57       34.11     10.93 o 
  26   4   1        5.65        8.82     11.04 o 
   1   5   1      987.47      950.09     17.55 o 
   2   5   1      896.93      904.28     15.42 o 
   3   5   1     4906.40     4936.29     50.08 o 
   4   5   1     1062.02     1111.37     16.17 o 
   5   5   1     1024.30     1080.69     15.93 o 
   6   5   1      369.72      379.93     10.34 o 
   7   5   1     2784.58     2749.52     48.84 o 
   8   5   1      127.56      120.91      7.25 o 
   9   5   1     2683.26     2748.12     33.88 o 
  10   5   1      607.46      603.63     14.22 o 
  11   5   1      462.68      465.49     13.90 o 
  12   5   1      469.10      474.60     13.48 o 
  13   5   1      483.84      483.99     13.73 o 
  14   5   1      576.64      531.12     14.71 o 
  15   5   1       38.02       32.97      5.17 o 
  16   5   1      515.22      484.54     15.42 o 
  17   5   1      278.46      255.47     13.39 o 
  18   5   1      898.54      864.77     23.14 o 
  19   5   1       39.29       28.95      7.69 o 
  20   5   1      190.13      197.91     14.98 o 
  21   5   1      458.67      510.62     21.37 o 
  22   5   1      110.29       93.33     16.72 o 
  23   5   1       60.34       74.89     11.23 o 
  24   5   1        5.83        3.70      9.49 o 
  25   5   1      105.72       84.40     13.45 o 
  26   5   1      137.25      142.95     34.69 o 
   1   6   1      125.93      128.41      7.55 o 
   2   6   1       59.35       33.08      4.64 o 
   3   6   1      425.57      403.64     11.47 o 
   4   6   1      325.36      298.25     12.07 o 
   5   6   1      431.30      421.01     11.61 o 
   6   6   1      342.73      319.95      9.71 o 
   7   6   1      575.72      568.55     12.62 o 
   8   6   1     1159.59     1193.02     18.51 o 
   9   6   1      214.87      224.83      9.48 o 
  10   6   1      259.40      290.22     11.62 o 
  11   6   1      313.47      326.53     12.45 o 
  12   6   1      226.32      226.39     11.57 o 
  13   6   1      471.59      454.08     14.74 o 
  14   6   1      188.82      212.21     11.42 o 
  15   6   1       99.63      107.83     10.05 o 
  16   6   1      190.43      197.28     12.05 o 
  17   6   1      366.45      369.25     14.92 o 
  18   6   1      228.36      244.26     15.06 o 
  19   6   1       72.77       60.28      8.91 o 
  20   6   1      408.84      403.92     18.57 o 
  21   6   1      232.32      250.46     17.52 o 
  22   6   1        2.22       -6.07      6.76 o 
  23   6   1        5.24       -2.86      6.63 o 
  24   6   1       26.16       31.38      9.43 o 
  25   6   1       16.89       -6.56     20.17 o 
   1   7   1      902.99      899.55     18.16 o 
   2   7   1      303.50      307.13     11.13 o 
   3   7   1      462.47      436.57     13.09 o 
   4   7   1      418.21      411.09     13.51 o 
   5   7   1      557.24      592.42     17.93 o 
   6   7   1       38.51       35.82      5.66 o 
   7   7   1       38.48       33.38      5.53 o 
   8   7   1       68.80       64.47      6.98 o 
   9   7   1      434.57      428.11     12.62 o 
  10   7   1       68.10       56.00      7.90 o 
  11   7   1      337.37      342.05     14.79 o 
  12   7   1      235.73      240.86     11.21 o 
  13   7   1       76.42       68.49     13.46 o 
  14   7   1       74.14       59.51      7.31 o 
  15   7   1      136.60      132.48      9.89 o 
  16   7   1       43.13       46.28      7.54 o 
  17   7   1       23.39       23.65      5.81 o 
  18   7   1       46.50       55.82      8.15 o 
  19   7   1      281.28      265.34     14.51 o 
  20   7   1       24.07       21.29      6.89 o 
  21   7   1       22.37       16.43      6.80 o 
  22   7   1      137.73      135.57     12.97 o 
  23   7   1       64.29       51.32     10.48 o 
  24   7   1       48.77       67.15     17.03 o 
   1   8   1      104.29      102.94      8.38 o 
   2   8   1      780.53      767.07     18.12 o 
   3   8   1       92.12       86.49      8.07 o 
   4   8   1     1291.09     1313.22     22.90 o 
   5   8   1      131.47      135.15      9.81 o 
   6   8   1      128.70      151.61     11.50 o 
   7   8   1      744.82      733.43     18.99 o 
   8   8   1       46.63       46.84      6.71 o 
   9   8   1      452.19      452.49     14.92 o 
  10   8   1       55.48       49.30      6.95 o 
  11   8   1      385.54      378.67     21.26 o 
  12   8   1      473.57      497.23     15.75 o 
  13   8   1       51.66       39.80      7.26 o 
  14   8   1      164.69      172.82     12.80 o 
  15   8   1       51.45       59.96     12.07 o 
  16   8   1       95.98      103.61     14.14 o 
  17   8   1      199.24      179.20     12.65 o 
  18   8   1      134.39      118.99     13.77 o 
  19   8   1       40.63       45.67     10.90 o 
  20   8   1       15.98       13.95      7.90 o 
  21   8   1      198.75      183.42     16.35 o 
  22   8   1      249.63      234.35     18.31 o 
  23   8   1      111.76      236.49     48.13 o 
   1   9   1      295.32      284.03     13.26 o 
   2   9   1     1108.35     1070.67     22.68 o 
   3   9   1      875.35      873.55     20.37 o 
   4   9   1      911.77      889.11     19.96 o 
   5   9   1      893.19      925.69     20.25 o 
   6   9   1       28.50       18.83      5.35 o 
   7   9   1      989.01      994.70     21.41 o 
   8   9   1      549.13      527.57     16.21 o 
   9   9   1       13.37       13.44      5.94 o 
  10   9   1      191.48      179.09     11.62 o 
  11   9   1      474.93      482.42     21.90 o 
  12   9   1       95.81       89.37      9.45 o 
  13   9   1      539.20      533.67     19.28 o 
  14   9   1      226.86      221.17     16.24 o 
  15   9   1      220.85      197.12     16.36 o 
  16   9   1       98.51      110.58     11.56 o 
  17   9   1      250.03      217.75     14.41 o 
  18   9   1       64.83       49.31      8.91 o 
  19   9   1      124.78      113.13     12.48 o 
  20   9   1       62.65       62.29     11.26 o 
  21   9   1      136.77      129.65     14.56 o 
   1  10   1       17.46       16.70      7.03 o 
   2  10   1      384.01      385.78     16.77 o 
   3  10   1      357.88      372.18     14.79 o 
   4  10   1      986.22      983.68     28.07 o 
   5  10   1      503.25      479.89     16.72 o 
   6  10   1       65.21       61.34     12.47 o 
   7  10   1      296.50      305.53     16.29 o 
   8  10   1      258.81      284.25     15.05 o 
   9  10   1      341.46      372.51     16.78 o 
  10  10   1       50.25       44.91      8.08 o 
  11  10   1       71.68       66.57      8.93 o 
  12  10   1      147.80      150.05     12.91 o 
  13  10   1      526.79      529.42     22.68 o 
  14  10   1      224.32      235.14     15.96 o 
  15  10   1       77.81       69.53     10.33 o 
  16  10   1       10.07       15.09      8.01 o 
  17  10   1      222.06      249.01     18.08 o 
  18  10   1       39.75       33.63      9.01 o 
  19  10   1       77.57       58.25     19.39 o 
  20  10   1      295.66      455.07     70.89 o 
   1  11   1       86.62       94.83      9.95 o 
   2  11   1      648.52      658.24     27.02 o 
   3  11   1      116.76      113.35     10.60 o 
   4  11   1      258.82      283.73     15.40 o 
   5  11   1      109.99      105.76     10.22 o 
   6  11   1      165.93      153.97     11.95 o 
   7  11   1      120.07      116.39     10.70 o 
   8  11   1       80.46       69.15      9.17 o 
   9  11   1       39.17       43.91      9.85 o 
  10  11   1      137.78      133.87     11.52 o 
  11  11   1      327.97      329.89     18.56 o 
  12  11   1       43.42       50.35      9.28 o 
  13  11   1       51.15       56.58     12.35 o 
  14  11   1       69.96       81.20     11.12 o 
  15  11   1       68.47       64.09     10.57 o 
  16  11   1       57.84       48.54     10.89 o 
  17  11   1      444.15      485.79     28.50 o 
  18  11   1       16.41        7.88     19.31 o 
   1  12   1       59.73       58.32      9.11 o 
   2  12   1      181.52      189.49     13.41 o 
   3  12   1       16.41       34.43      7.76 o 
   4  12   1      153.87      160.66     12.48 o 
   5  12   1      135.54      138.51     16.59 o 
   6  12   1      271.46      284.99     16.42 o 
   7  12   1       20.34       18.79      9.42 o 
   8  12   1       53.48       41.24      7.89 o 
   9  12   1       25.17       26.22      7.88 o 
  10  12   1       52.58       39.51      9.57 o 
  11  12   1       45.57       46.52      9.55 o 
  12  12   1      205.93      218.84     16.39 o 
  13  12   1      104.18       92.29     12.84 o 
  14  12   1        6.02       18.22      9.12 o 
  15  12   1       51.37       70.65     35.01 o 
   1  13   1       41.20       51.07     10.79 o 
   2  13   1      114.44       98.38     11.35 o 
   3  13   1       67.41       71.80     10.76 o 
   4  13   1       96.62       96.73     11.16 o 
   5  13   1       67.16       81.79     10.82 o 
   6  13   1      105.32      124.77     12.32 o 
   7  13   1       33.93       39.70      9.01 o 
   8  13   1       65.50       62.37     10.33 o 
   9  13   1       37.64       44.76     11.70 o 
  10  13   1       24.32       30.88     10.07 o 
  11  13   1       22.55       31.83     19.57 o 
  12  13   1       58.75       73.19     36.96 o 
   1  14   1      123.85      141.38     16.07 o 
   2  14   1       19.94       28.22      9.69 o 
   3  14   1      229.51      246.47     16.65 o 
   4  14   1       23.65       20.25     13.82 o 
   5  14   1       27.77       26.39     19.33 o 
   6  14   1      196.24      142.86     31.36 o 
   7  14   1      366.11      397.02     67.02 o 
   0   0   2    15159.51    14614.42    279.43 o 
   2   0   2      289.66      253.66     13.66 o 
   4   0   2    25792.14    24924.17    258.08 o 
   6   0   2    10194.99     9657.75     90.65 o 
   8   0   2     2041.84     2228.24     28.94 o 
  10   0   2     5895.79     6059.59     66.02 o 
  12   0   2      262.58      233.54     14.92 o 
  14   0   2      240.33      245.27     13.49 o 
  16   0   2      380.50      371.01     22.85 o 
  18   0   2     1032.42      995.61     48.13 o 
  20   0   2      127.88      150.91     19.42 o 
  22   0   2      181.89      204.09     22.20 o 
  24   0   2      280.41      264.93     35.11 o 
  26   0   2      192.08      177.30     22.92 o 
   0   1   2    13261.63    12504.31    174.92 o 
   1   1   2      256.29      289.08     17.92 o 
   2   1   2    11278.83    11092.65    126.36 o 
   3   1   2     2287.23     2283.08     23.16 o 
   4   1   2      160.84      155.48      7.26 o 
   5   1   2      670.92      661.17      7.96 o 
   6   1   2     1741.28     1658.21     15.31 o 
   7   1   2     4371.46     4468.92     33.86 o 
   8   1   2      103.92       96.03      5.20 o 
   9   1   2      509.97      517.30     10.48 o 
  10   1   2      605.04      593.72     11.86 o 
  11   1   2      269.81      272.09      9.16 o 
  12   1   2     1996.48     1969.48     21.80 o 
  13   1   2      120.29      140.14      8.99 o 
  14   1   2       60.40       66.14      7.07 o 
  15   1   2      297.10      277.56     12.04 o 
  16   1   2      303.64      303.98     14.74 o 
  17   1   2      294.34      297.39     15.10 o 
  18   1   2       68.48       72.72      9.44 o 
  19   1   2      417.95      441.46     18.80 o 
  20   1   2      211.72      186.64     14.57 o 
  21   1   2       81.56       72.00     10.63 o 
  22   1   2      285.40      278.43     20.91 o 
  23   1   2       36.04       30.61      9.37 o 
  24   1   2      150.16      143.88     14.71 o 
  25   1   2       71.06       70.57     12.07 o 
  26   1   2       38.44       33.79     10.56 o 
  27   1   2       56.53       47.70     12.77 o 
   0   2   2     3851.93     3732.31    221.76 o 
   1   2   2     3636.81     3439.69     33.13 o 
   2   2   2     6633.16     6500.17     51.70 o 
   3   2   2     3270.48     3264.80     26.39 o 
   4   2   2     1889.47     1851.16     17.93 o 
   5   2   2     1086.01     1075.88     13.11 o 
   6   2   2      170.57      169.31      5.53 o 
   7   2   2      220.79      224.84      6.45 o 
   8   2   2      480.13      505.57      9.45 o 
   9   2   2     2565.75     2783.14     25.21 o 
  10   2   2       22.18       27.59      3.92 o 
  11   2   2      194.17      197.84      7.36 o 
  12   2   2       76.32       75.42      5.35 o 
  13   2   2       47.05       46.22      4.93 o 
  14   2   2      359.68      367.49     11.73 o 
  15   2   2       71.61       51.64      8.45 o 
  16   2   2      414.52      418.74     15.56 o 
  17   2   2       69.56       68.88      9.64 o 
  18   2   2       31.96       32.60      6.94 o 
  19   2   2       33.14       37.28      8.02 o 
  20   2   2      398.74      468.70     20.19 o 
  21   2   2      124.93      112.11     16.35 o 
  22   2   2       12.45        2.57      6.79 o 
  23   2   2       55.61       48.58     10.38 o 
  24   2   2       39.98       26.44     11.80 o 
  25   2   2       23.60       17.08     13.75 o 
  26   2   2       15.31       -6.68     10.84 o 
  27   2   2        7.89      -21.38     21.38 o 
   0   3   2      148.23      184.95      8.95 o 
   1   3   2     2720.94     2656.13     24.00 o 
   2   3   2     1492.05     1506.82     14.92 o 
   3   3   2     1948.65     1947.72     19.86 o 
   4   3   2      112.04      119.72      5.17 o 
   5   3   2     3014.18     2954.13     27.91 o 
   6   3   2     3767.46     3981.95     33.27 o 
   7   3   2      285.94      307.62      8.16 o 
   8   3   2     1427.18     1469.49     18.07 o 
   9   3   2      783.54      757.06     12.94 o 
  10   3   2      271.98      279.07      8.87 o 
  11   3   2      884.18      920.90     15.88 o 
  12   3   2       42.99       47.84      6.15 o 
  13   3   2      361.82      350.19     11.13 o 
  14   3   2       10.70        9.34      3.73 o 
  15   3   2      313.87      313.51     13.56 o 
  16   3   2       56.64       61.90      8.04 o 
  17   3   2      248.07      262.09     13.13 o 
  18   3   2      363.35      372.00     17.39 o 
  19   3   2      199.64      193.92     14.58 o 
  20   3   2      141.88      118.91     12.18 o 
  21   3   2       78.47       71.41     10.64 o 
  22   3   2      262.73      258.02     17.81 o 
  23   3   2      143.46      132.11     15.38 o 
  24   3   2      422.81      480.47     36.13 o 
  25   3   2      205.69      208.52     19.40 o 
  26   3   2       10.99       20.20     13.26 o 
  27   3   2       30.52        5.08     24.16 o 
   0   4   2     1867.14     1887.85     30.49 o 
   1   4   2     2284.48     2234.08     23.24 o 
   2   4   2      111.78      109.65      5.71 o 
   3   4   2      113.87      144.33      6.35 o 
   4   4   2     1361.29     1450.16     21.97 o 
   5   4   2     1526.32     1530.30     19.38 o 
   6   4   2      776.06      820.91     13.37 o 
   7   4   2      858.21      819.67     13.76 o 
   8   4   2      132.34      137.45      7.14 o 
   9   4   2      453.55      464.89     11.54 o 
  10   4   2      636.58      633.54     13.88 o 
  11   4   2      476.87      478.27     12.62 o 
  12   4   2     1258.20     1269.75     20.50 o 
  13   4   2      701.70      735.90     15.93 o 
  14   4   2      203.94      197.43     10.14 o 
  15   4   2       78.63       82.52      7.32 o 
  16   4   2     1387.76     1465.06     26.44 o 
  17   4   2       95.70      100.45     11.19 o 
  18   4   2      115.95      130.70     12.17 o 
  19   4   2        2.59       -0.43      6.32 o 
  20   4   2      290.22      285.41     20.46 o 
  21   4   2      137.10      142.18     13.59 o 
  22   4   2       17.35        6.99      8.00 o 
  23   4   2      150.83      144.74     22.24 o 
  24   4   2       91.72       94.80     13.35 o 
  25   4   2      102.10       98.21     13.45 o 
  26   4   2      113.69      100.63     15.35 o 
   0   5   2     1177.96     1191.82     25.35 o 
   1   5   2     3350.92     3375.46     31.87 o 
   2   5   2      377.09      381.89     14.68 o 
   3   5   2     1634.26     1637.71     22.17 o 
   4   5   2     1248.97     1274.05     19.29 o 
   5   5   2     1046.91     1092.16     17.21 o 
   6   5   2      523.33      532.88     12.54 o 
   7   5   2     1179.19     1200.11     18.76 o 
   8   5   2      166.29      170.75      9.18 o 
   9   5   2      374.91      359.00     11.25 o 
  10   5   2     1867.19     1857.86     25.66 o 
  11   5   2      274.22      294.43     11.49 o 
  12   5   2      134.77      146.15      9.25 o 
  13   5   2      959.35      937.51     18.99 o 
  14   5   2      229.04      218.95     12.05 o 
  15   5   2      368.85      380.21     14.31 o 
  16   5   2      182.81      157.32     11.12 o 
  17   5   2       73.53       87.16     15.11 o 
  18   5   2       64.09       59.84     10.35 o 
  19   5   2      145.95      132.22     13.23 o 
  20   5   2      180.40      183.75     15.36 o 
  21   5   2        4.23       -6.84      6.84 o 
  22   5   2       97.11       85.76     12.31 o 
  23   5   2      124.53      106.41     13.61 o 
  24   5   2      256.30      255.92     19.71 o 
  25   5   2       50.00       41.99     11.99 o 
  26   5   2       11.60       11.22     25.07 o 
   0   6   2       56.29       49.50      7.41 o 
   1   6   2       29.85       32.19      6.23 o 
   2   6   2      125.92      113.99      7.28 o 
   3   6   2      481.66      499.36     11.49 o 
   4   6   2     1243.72     1222.31     18.46 o 
   5   6   2      720.71      691.00     15.34 o 
   6   6   2       64.93       73.36      6.60 o 
   7   6   2       96.44      107.55      7.67 o 
   8   6   2      253.74      261.96     12.98 o 
   9   6   2      175.59      182.99      9.84 o 
  10   6   2     1618.43     1623.84     24.99 o 
  11   6   2      168.97      168.71     10.12 o 
  12   6   2      659.22      624.03     16.04 o 
  13   6   2       74.90       53.34      6.76 o 
  14   6   2      716.71      756.59     19.25 o 
  15   6   2      253.61      228.04     12.80 o 
  16   6   2       75.43       60.31      8.83 o 
  17   6   2        1.36       -3.83      9.05 o 
  18   6   2       96.35       89.91     10.72 o 
  19   6   2       82.48       90.05     12.81 o 
  20   6   2      405.89      443.84     30.20 o 
  21   6   2       71.68       81.04     12.00 o 
  22   6   2        0.98       -8.56     10.46 o 
  23   6   2      225.09      235.98     19.02 o 
  24   6   2      157.89      137.85     16.19 o 
  25   6   2       61.44       52.81     51.50 o 
   0   7   2     1798.10     1809.42     37.96 o 
   1   7   2     1657.15     1632.93     25.33 o 
   2   7   2      235.89      246.60     11.02 o 
   3   7   2       57.67       42.83      6.04 o 
   4   7   2     1011.88      987.35     19.70 o 
   5   7   2      678.04      653.91     16.15 o 
   6   7   2      336.15      327.84     10.72 o 
   7   7   2      264.38      236.64     10.40 o 
   8   7   2     1236.20     1247.50     20.28 o 
   9   7   2      389.80      363.16     13.34 o 
  10   7   2     1155.17     1137.27     21.84 o 
  11   7   2      421.54      428.49     14.41 o 
  12   7   2      296.71      276.63     13.08 o 
  13   7   2     1116.67     1099.32     23.77 o 
  14   7   2      430.06      440.81     17.73 o 
  15   7   2      330.74      347.42     15.89 o 
  16   7   2      382.29      370.30     17.66 o 
  17   7   2       47.35       51.41      8.55 o 
  18   7   2       35.07       30.67      8.69 o 
  19   7   2      173.69      180.80     23.31 o 
  20   7   2       89.45       91.97     14.99 o 
  21   7   2      148.79      172.54     16.20 o 
  22   7   2      154.58      146.11     31.27 o 
  23   7   2        5.09       -2.38      8.33 o 
  24   7   2       78.11       76.30     24.66 o 
   0   8   2      847.73      813.85     46.01 o 
   1   8   2      391.58      366.30     13.26 o 
   2   8   2      173.66      178.04     10.60 o 
   3   8   2      379.72      349.95     16.36 o 
   4   8   2      753.22      736.18     19.04 o 
   5   8   2     1818.68     1850.78     29.54 o 
   6   8   2      221.02      213.28     11.50 o 
   7   8   2      266.50      288.38     12.90 o 
   8   8   2       26.03       26.99      5.95 o 
   9   8   2      232.32      224.14     10.87 o 
  10   8   2      198.09      188.23     10.30 o 
  11   8   2      615.63      643.90     17.92 o 
  12   8   2      142.32      127.61      9.55 o 
  13   8   2      224.11      219.77     12.18 o 
  14   8   2      258.09      269.83     14.50 o 
  15   8   2      391.37      399.84     16.35 o 
  16   8   2       18.19       12.96      5.98 o 
  17   8   2       52.43       48.99      7.81 o 
  18   8   2      158.26      155.70     12.06 o 
  19   8   2      165.35      167.08     12.88 o 
  20   8   2        7.92        7.27      7.08 o 
  21   8   2       85.29       93.62     11.61 o 
  22   8   2       52.90       37.98     10.16 o 
  23   8   2      242.41      296.99     86.16 o 
   0   9   2       67.35       77.29     11.85 o 
   1   9   2      187.79      165.90     14.44 o 
   2   9   2      139.35      142.86     10.16 o 
   3   9   2      590.45      566.34     16.84 o 
   4   9   2      392.98      356.05     14.73 o 
   5   9   2      162.09      156.73     10.87 o 
   6   9   2      179.48      186.27     11.26 o 
   7   9   2       29.80       23.91      7.00 o 
   8   9   2      574.17      570.26     16.94 o 
   9   9   2      349.94      367.95     14.98 o 
  10   9   2      159.30      154.83     11.31 o 
  11   9   2       12.13        6.90      5.67 o 
  12   9   2      151.20      166.77     12.27 o 
  13   9   2      168.47      185.26     13.03 o 
  14   9   2      181.68      193.02     14.33 o 
  15   9   2      264.76      243.74     15.93 o 
  16   9   2       39.58       34.10      8.33 o 
  17   9   2      106.05       98.19     11.68 o 
  18   9   2       80.81       58.58     10.84 o 
  19   9   2      185.04      174.73     15.16 o 
  20   9   2       87.77      109.81     13.60 o 
  21   9   2      130.36       89.71     24.56 o 
   0  10   2      423.58      417.49     30.00 o 
   1  10   2      263.54      280.62     14.65 o 
   2  10   2      759.36      752.13     20.31 o 
   3  10   2        1.87        1.61      5.32 o 
   4  10   2     1048.58     1006.55     23.66 o 
   5  10   2       28.97       20.09      6.17 o 
   6  10   2      277.39      285.60     15.12 o 
   7  10   2      108.71      116.49     10.75 o 
   8  10   2       62.25       62.99      8.52 o 
   9  10   2      190.70      203.69     13.27 o 
  10  10   2        5.43        3.52      5.82 o 
  11  10   2      118.52      102.06     10.74 o 
  12  10   2      105.50      125.77     11.65 o 
  13  10   2      270.30      293.16     17.57 o 
  14  10   2      117.08      141.89     13.00 o 
  15  10   2       83.76      104.71     12.06 o 
  16  10   2        0.15       -6.98      6.98 o 
  17  10   2       12.99       26.21      9.22 o 
  18  10   2       95.36       69.76     11.97 o 
  19  10   2      181.90      215.51     17.41 o 
  20  10   2       51.48       33.73     32.58 o 
   0  11   2      297.83      285.94     24.45 o 
   1  11   2      763.22      783.06     35.83 o 
   2  11   2       54.31       41.29      9.38 o 
   3  11   2      118.74      113.10     11.21 o 
   4  11   2      466.26      458.38     18.07 o 
   5  11   2      195.00      194.78     14.63 o 
   6  11   2      265.86      271.02     21.41 o 
   7  11   2        0.54        5.27      6.17 o 
   8  11   2        6.00        4.66      6.61 o 
   9  11   2      118.24      107.15     10.77 o 
  10  11   2      579.57      602.12     20.60 o 
  11  11   2      264.09      285.55     16.60 o 
  12  11   2      157.82      159.59     13.97 o 
  13  11   2       99.87      116.13     15.84 o 
  14  11   2       94.64      106.99     15.21 o 
  15  11   2      245.80      236.36     17.08 o 
  16  11   2        6.61        0.94      8.76 o 
  17  11   2       93.27       89.89     19.64 o 
   0  12   2      246.60      259.02     22.17 o 
   1  12   2      170.84      160.96     12.81 o 
   2  12   2       40.82       40.29      8.21 o 
   3  12   2      177.63      167.69     13.13 o 
   4  12   2      212.69      206.45     14.79 o 
   5  12   2      301.18      309.26     17.04 o 
   6  12   2       80.96      105.32     19.29 o 
   7  12   2       23.85       17.33     11.08 o 
   8  12   2       28.72       31.46      9.21 o 
   9  12   2      111.41      120.23     12.30 o 
  10  12   2      265.82      270.57     16.91 o 
  11  12   2       75.67       79.16     11.56 o 
  12  12   2      123.62      135.72     13.75 o 
  13  12   2       64.94       74.96     12.50 o 
  14  12   2       13.38       18.10      9.41 o 
  15  12   2      178.48      159.85     52.48 o 
   0  13   2      184.73      167.87     23.47 o 
   1  13   2      168.57      198.44     14.77 o 
   2  13   2       79.19       87.41     10.97 o 
   3  13   2      104.86       69.23     11.85 o 
   4  13   2      232.97      238.78     15.97 o 
   5  13   2       75.33       53.50      9.54 o 
   6  13   2      108.73      107.91     11.85 o 
   7  13   2       30.82       47.12      9.46 o 
   8  13   2       92.39      113.90     13.34 o 
   9  13   2        8.94        6.02      9.08 o 
  10  13   2        8.16       14.93      9.51 o 
  11  13   2      120.76      129.47     20.34 o 
   0  14   2       75.28       73.39     25.15 o 
   1  14   2      111.44      143.68     13.81 o 
   2  14   2       58.80       54.04     10.31 o 
   3  14   2       20.72       24.80     10.13 o 
   4  14   2       87.23       86.86     24.88 o 
   5  14   2      145.40      156.30     29.89 o 
   2   0   3      840.59      900.50     45.27 o 
   4   0   3      747.30      763.53     16.60 o 
   6   0   3     6020.30     6202.06     74.11 o 
   8   0   3     3407.95     3546.92     39.97 o 
  10   0   3     1355.71     1290.21     23.97 o 
  12   0   3     1617.84     1640.78     38.88 o 
  14   0   3       62.59       40.30     11.61 o 
  16   0   3     1264.90     1338.03     52.61 o 
  18   0   3      797.68      760.59     32.63 o 
  20   0   3      233.65      263.51     24.10 o 
  22   0   3     1225.80     1262.63     46.71 o 
  24   0   3       23.88       32.45     14.97 o 
  26   0   3        9.38      -16.76     21.99 o 
   1   1   3     5980.47     5972.79     54.86 o 
   2   1   3      937.89      937.56     16.39 o 
   3   1   3     1476.38     1504.53     21.24 o 
   4   1   3      950.92     1008.07     18.46 o 
   5   1   3     1950.55     1948.91     18.66 o 
   6   1   3     2466.39     2592.36     26.41 o 
   7   1   3      734.57      740.65     10.59 o 
   8   1   3     2736.62     2890.42     27.12 o 
   9   1   3      285.39      288.51     10.46 o 
  10   1   3      192.74      211.59      7.82 o 
  11   1   3     1189.16     1162.61     18.95 o 
  12   1   3      318.39      348.65     11.45 o 
  13   1   3      355.69      319.76     11.78 o 
  14   1   3      560.61      616.70     18.24 o 
  15   1   3      521.91      542.07     18.17 o 
  16   1   3      111.42      124.46     15.25 o 
  17   1   3     1059.14     1087.70     26.54 o 
  18   1   3      148.19      146.08     12.60 o 
  19   1   3      251.71      218.84     15.28 o 
  20   1   3      255.33      273.87     27.36 o 
  21   1   3      200.21      208.23     16.04 o 
  22   1   3      292.34      259.24     18.01 o 
  23   1   3       82.48       73.21     11.78 o 
  24   1   3       70.68       74.26     16.31 o 
  25   1   3       31.70       24.22     10.70 o 
  26   1   3       10.14       10.07     10.66 o 
  27   1   3       18.22      -19.98     19.98 o 
   1   2   3      284.02      291.30     22.94 o 
   2   2   3      998.20      909.71     23.69 o 
   3   2   3      227.36      228.95     13.58 o 
   4   2   3     1469.26     1623.92     20.76 o 
   5   2   3      741.56      756.50     13.66 o 
   6   2   3     4889.85     4962.37     38.27 o 
   7   2   3      824.72      877.33     11.33 o 
   8   2   3     4879.19     4786.48     36.48 o 
   9   2   3      181.58      199.97      6.41 o 
  10   2   3      211.22      234.00      7.43 o 
  11   2   3      820.41      815.10     13.87 o 
  12   2   3     1184.75     1196.39     21.30 o 
  13   2   3      738.96      747.75     17.39 o 
  14   2   3      381.23      395.43     13.91 o 
  15   2   3      243.72      241.78     14.19 o 
  16   2   3      326.83      289.72     17.27 o 
  17   2   3     1526.39     1586.90     32.71 o 
  18   2   3      192.23      205.09     16.45 o 
  19   2   3      767.41      773.37     22.54 o 
  20   2   3      218.42      183.09     14.91 o 
  21   2   3       81.59       72.49     11.46 o 
  22   2   3      214.80      200.36     22.04 o 
  23   2   3       27.20       10.83      8.60 o 
  24   2   3       33.77       15.14      9.38 o 
  25   2   3       45.05       20.69     10.54 o 
  26   2   3       95.34       82.40     15.32 o 
  27   2   3      213.98      231.54     35.27 o 
   1   3   3     1662.45     1750.23     19.06 o 
   2   3   3     1665.79     1732.25     19.65 o 
   3   3   3     4021.83     4016.46     37.29 o 
   4   3   3      218.79      240.85      5.57 o 
   5   3   3       41.64       63.05      4.69 o 
   6   3   3      559.36      549.19     10.35 o 
   7   3   3     3138.63     3206.73     28.85 o 
   8   3   3      406.97      360.17      8.97 o 
   9   3   3      472.76      468.06     10.66 o 
  10   3   3      512.06      555.06     11.92 o 
  11   3   3     1014.71      970.68     18.05 o 
  12   3   3      493.47      481.16     12.02 o 
  13   3   3     1383.86     1348.32     20.38 o 
  14   3   3      512.00      529.17     15.23 o 
  15   3   3      409.50      413.37     14.59 o 
  16   3   3       58.54       46.07      7.74 o 
  17   3   3     1430.16     1410.63     31.18 o 
  18   3   3      101.21       89.26     12.96 o 
  19   3   3      168.38      201.02     13.89 o 
  20   3   3       45.63       53.43     10.61 o 
  21   3   3      555.16      605.89     23.06 o 
  22   3   3       77.18       70.51     10.98 o 
  23   3   3        2.37       -1.96      8.33 o 
  24   3   3       28.99        9.90      9.33 o 
  25   3   3      189.22      152.59     19.98 o 
  26   3   3      137.79      122.41     15.98 o 
   1   4   3     1732.10     1740.53     33.21 o 
   2   4   3     1903.04     1903.21     20.96 o 
   3   4   3      486.73      545.07      9.32 o 
   4   4   3      876.55      845.86     13.45 o 
   5   4   3     2054.71     2187.28     24.34 o 
   6   4   3      351.82      340.87      9.22 o 
   7   4   3      100.77      114.99      6.76 o 
   8   4   3      154.62      153.06      8.06 o 
   9   4   3      828.02      835.80     15.24 o 
  10   4   3      110.89      112.58      7.32 o 
  11   4   3      518.74      535.67     13.25 o 
  12   4   3     1065.43     1061.11     18.65 o 
  13   4   3      214.70      202.83     11.13 o 
  14   4   3      327.56      314.45     13.05 o 
  15   4   3      243.23      239.82     12.48 o 
  16   4   3      419.25      458.52     15.93 o 
  17   4   3      255.00      246.50     14.73 o 
  18   4   3        1.74        3.09      6.11 o 
  19   4   3       22.42       21.16      8.17 o 
  20   4   3       75.40       75.48     11.22 o 
  21   4   3       67.94       57.21     10.30 o 
  22   4   3       73.14       84.88     12.40 o 
  23   4   3       16.65       15.69      9.53 o 
  24   4   3       49.62       44.16     11.53 o 
  25   4   3      140.54      118.18     15.38 o 
  26   4   3       77.49       30.46     23.95 o 
   1   5   3     1825.69     1828.05     29.96 o 
   2   5   3      326.69      342.88      9.55 o 
   3   5   3     3572.68     3461.30     36.20 o 
   4   5   3      138.44      152.93      7.78 o 
   5   5   3      958.44      990.61     17.12 o 
   6   5   3      270.92      257.67      9.54 o 
   7   5   3      110.14      109.95      7.38 o 
   8   5   3      836.28      842.30     16.19 o 
   9   5   3       65.78       71.13      7.23 o 
  10   5   3      252.50      240.79     10.79 o 
  11   5   3      180.07      182.21      9.86 o 
  12   5   3      205.25      195.70     10.46 o 
  13   5   3      190.07      159.85     10.46 o 
  14   5   3      155.07      150.50     18.40 o 
  15   5   3      192.59      166.37     11.18 o 
  16   5   3       24.76       25.99      6.43 o 
  17   5   3      119.45      112.15     10.25 o 
  18   5   3      148.84      150.85     13.61 o 
  19   5   3       37.48       34.38      9.19 o 
  20   5   3       65.99       65.67     12.47 o 
  21   5   3       64.63       57.95     11.14 o 
  22   5   3       10.08       10.58      8.79 o 
  23   5   3       21.36        7.23     14.16 o 
  24   5   3       97.93      114.67     14.42 o 
  25   5   3       49.31       43.53     17.91 o 
   1   6   3     1421.76     1429.65     20.63 o 
   2   6   3     2029.98     1980.56     26.65 o 
   3   6   3     1706.03     1626.30     23.98 o 
   4   6   3     1518.43     1514.74     23.20 o 
   5   6   3      465.95      440.53     12.54 o 
   6   6   3      227.18      226.22     10.36 o 
   7   6   3      479.74      487.22     13.68 o 
   8   6   3     1511.72     1459.33     22.80 o 
   9   6   3      630.55      639.66     15.56 o 
  10   6   3      529.17      533.62     14.59 o 
  11   6   3      263.27      270.77     11.98 o 
  12   6   3        1.24       -5.84      5.84 o 
  13   6   3      166.36      164.57     10.99 o 
  14   6   3       95.41       83.82      8.81 o 
  15   6   3       59.77       53.63      8.84 o 
  16   6   3       71.55       80.56      8.98 o 
  17   6   3      364.73      404.50     16.64 o 
  18   6   3       71.41       59.73     10.54 o 
  19   6   3        9.42       11.24      7.57 o 
  20   6   3      162.13      154.33     14.69 o 
  21   6   3       15.15        9.15      8.51 o 
  22   6   3       36.88       31.95     11.78 o 
  23   6   3       29.76       33.08     19.58 o 
  24   6   3       34.87       23.96     12.18 o 
   1   7   3      170.90      161.50      9.38 o 
   2   7   3      278.87      288.12     11.56 o 
   3   7   3      244.85      254.67      9.90 o 
   4   7   3      111.13      116.57      7.59 o 
   5   7   3     1166.36     1146.79     21.46 o 
   6   7   3     1085.79     1071.06     21.18 o 
   7   7   3     1222.35     1215.82     22.73 o 
   8   7   3      184.20      172.15     11.50 o 
   9   7   3      711.00      724.44     17.22 o 
  10   7   3      427.41      437.04     13.95 o 
  11   7   3       34.98       26.24      8.80 o 
  12   7   3      315.96      331.22     14.74 o 
  13   7   3       58.05       61.44      7.87 o 
  14   7   3      193.82      180.63     13.92 o 
  15   7   3       29.69       32.34      7.11 o 
  16   7   3       22.35       34.37      7.18 o 
  17   7   3       11.67       13.27      7.36 o 
  18   7   3       50.67       41.50      8.86 o 
  19   7   3      125.02      117.99     15.14 o 
  20   7   3        8.57       -6.34     10.22 o 
  21   7   3      166.85      197.30     28.27 o 
  22   7   3      133.93      136.31     24.36 o 
  23   7   3       53.60       58.52     13.47 o 
   1   8   3       69.27       59.92      6.95 o 
   2   8   3      141.40      139.45      9.76 o 
   3   8   3     1200.86     1204.50     24.42 o 
   4   8   3      827.82      810.19     19.06 o 
   5   8   3      181.65      188.84     10.08 o 
   6   8   3      214.67      221.81     10.97 o 
   7   8   3      495.12      491.87     13.67 o 
   8   8   3     1318.11     1291.68     21.96 o 
   9   8   3       16.66        2.44      4.43 o 
  10   8   3      342.91      338.00     14.05 o 
  11   8   3       31.84       28.15      6.88 o 
  12   8   3      161.12      181.19     12.41 o 
  13   8   3       75.54       97.92      9.64 o 
  14   8   3       82.02       83.93      9.55 o 
  15   8   3       70.93       55.57      8.53 o 
  16   8   3       16.18       12.93      7.43 o 
  17   8   3        2.27       -0.41      6.57 o 
  18   8   3       31.44       29.51      8.85 o 
  19   8   3       58.21       63.25     18.59 o 
  20   8   3       66.05       77.63     12.49 o 
  21   8   3      123.34      134.50     25.50 o 
  22   8   3      137.18      108.16     13.36 o 
   1   9   3      260.43      253.19     17.13 o 
   2   9   3      967.72      929.00     21.43 o 
   3   9   3      531.67      503.40     17.17 o 
   4   9   3        9.22       11.03      5.36 o 
   5   9   3      164.10      154.13     10.88 o 
   6   9   3      374.07      357.53     21.87 o 
   7   9   3      331.38      328.17     14.40 o 
   8   9   3      355.72      366.76     16.65 o 
   9   9   3       18.79       16.75      5.97 o 
  10   9   3       55.62       50.93      7.10 o 
  11   9   3      466.65      440.57     15.73 o 
  12   9   3      377.54      345.15     17.04 o 
  13   9   3      126.22      126.36     16.08 o 
  14   9   3      421.10      431.06     16.49 o 
  15   9   3      169.50      177.18     16.70 o 
  16   9   3       65.42       58.30      9.00 o 
  17   9   3       50.38       52.44      9.12 o 
  18   9   3       36.60       30.16      8.63 o 
  19   9   3       17.32       28.76      9.73 o 
  20   9   3       66.01       83.17     12.61 o 
  21   9   3        6.27      -17.63     18.38 o 
   1  10   3      128.67      142.50     11.00 o 
   2  10   3       97.33      100.01      9.68 o 
   3  10   3      240.50      240.78     13.87 o 
   4  10   3      257.72      266.97     22.25 o 
   5  10   3       76.24       90.28      9.37 o 
   6  10   3       48.23       45.98      7.55 o 
   7  10   3      219.12      230.43     14.09 o 
   8  10   3       49.43       66.65      8.80 o 
   9  10   3      165.43      160.17     12.20 o 
  10  10   3      153.56      155.71     12.79 o 
  11  10   3       16.46       13.12      6.45 o 
  12  10   3      324.36      321.63     17.43 o 
  13  10   3       34.52       55.19      9.35 o 
  14  10   3       34.32       24.79      9.06 o 
  15  10   3       19.38       27.79      9.04 o 
  16  10   3        3.33       -7.44      7.44 o 
  17  10   3       85.04       66.23     11.10 o 
  18  10   3       20.57       26.40     10.79 o 
  19  10   3       32.09       40.61     17.94 o 
   1  11   3       25.75       29.44      7.71 o 
   2  11   3       17.88       29.02      6.96 o 
   3  11   3       39.65       42.59      8.87 o 
   4  11   3      214.65      227.08     14.21 o 
   5  11   3       62.36       54.50      8.89 o 
   6  11   3      205.92      199.67     14.08 o 
   7  11   3      125.81      124.82     11.57 o 
   8  11   3        4.65        6.26      6.57 o 
   9  11   3       20.50       18.28      7.18 o 
  10  11   3        8.80       22.46      7.44 o 
  11  11   3      155.45      129.30     13.95 o 
  12  11   3        9.38       14.88      7.75 o 
  13  11   3      194.31      197.14     14.80 o 
  14  11   3      285.09      296.89     25.39 o 
  15  11   3       29.28       26.79      9.80 o 
  16  11   3       65.83       60.57     12.17 o 
  17  11   3        7.28       -2.57     14.38 o 
   1  12   3      103.80      110.52     11.45 o 
   2  12   3      167.78      176.56     13.34 o 
   3  12   3      249.45      240.46     16.65 o 
   4  12   3       10.98       16.11      6.82 o 
   5  12   3       21.30       32.02      8.07 o 
   6  12   3      163.74      169.53     19.61 o 
   7  12   3      108.43      128.42     12.22 o 
   8  12   3       33.82       45.77      8.94 o 
   9  12   3       28.31       38.40      8.85 o 
  10  12   3      151.90      180.72     14.44 o 
  11  12   3      120.80      122.37     12.67 o 
  12  12   3        7.60       20.54      9.31 o 
  13  12   3      107.71      115.47     14.11 o 
  14  12   3        1.82        9.52     15.06 o 
   1  13   3       30.23       26.02     10.74 o 
   2  13   3       41.44       64.58     11.50 o 
   3  13   3       49.83       58.20      9.83 o 
   4  13   3       61.68       71.54     11.22 o 
   5  13   3       77.06       87.74     12.84 o 
   6  13   3       18.70       24.65      7.53 o 
   7  13   3      104.24      110.83     18.60 o 
   8  13   3      236.73      251.82     17.30 o 
   9  13   3      100.65      117.22     13.73 o 
  10  13   3       46.35       45.74     12.37 o 
   1  14   3       35.71       39.78     10.15 o 
   2  14   3        3.60       12.63     10.73 o 
   3  14   3       14.89       22.46     16.65 o 
   0   0   4     1198.23     1113.85     44.04 o 
   2   0   4      894.94      931.49     52.60 o 
   4   0   4     3311.96     3324.51     49.63 o 
   6   0   4     3410.22     3286.96     64.21 o 
   8   0   4      462.00      493.66     14.67 o 
  10   0   4     3809.26     3950.18     50.30 o 
  12   0   4      417.16      445.14     26.84 o 
  14   0   4       35.04       12.91      9.64 o 
  16   0   4      615.32      583.38     35.50 o 
  18   0   4     1271.22     1306.56     58.13 o 
  20   0   4       43.78       55.11     17.22 o 
  22   0   4       52.44       27.25     15.38 o 
  24   0   4       23.94       32.21     16.68 o 
  26   0   4       38.71        7.61     22.10 o 
   0   1   4     2989.75     3122.58     50.54 o 
   1   1   4      709.96      688.28     14.71 o 
   2   1   4     1898.08     1976.63     28.29 o 
   3   1   4      291.46      300.30     11.17 o 
   4   1   4      748.74      750.83     15.36 o 
   5   1   4     2899.08     2863.78     31.32 o 
   6   1   4     1202.40     1241.42     14.53 o 
   7   1   4      270.71      271.75      7.90 o 
   8   1   4       88.51       92.77      6.96 o 
   9   1   4     2210.16     2220.32     25.31 o 
  10   1   4      288.36      291.91      9.26 o 
  11   1   4      597.69      620.90     13.74 o 
  12   1   4      397.10      414.93     15.26 o 
  13   1   4      136.29      119.42     12.30 o 
  14   1   4      240.61      226.19     27.46 o 
  15   1   4      486.69      487.77     22.61 o 
  16   1   4      323.69      334.83     19.96 o 
  17   1   4      493.46      513.52     25.06 o 
  18   1   4      640.21      659.02     28.70 o 
  19   1   4      732.08      711.23     31.64 o 
  20   1   4       71.10       82.74     13.78 o 
  21   1   4       75.33       69.48     13.28 o 
  22   1   4      142.54      117.42     17.08 o 
  23   1   4      263.58      246.72     23.66 o 
  24   1   4      309.89      244.14     24.51 o 
  25   1   4       76.35       83.28     33.46 o 
  26   1   4      213.36      173.28     23.95 o 
   0   2   4     8540.90     9123.88    145.18 o 
   1   2   4      535.83      568.26     17.81 o 
   2   2   4      139.49      146.28      9.56 o 
   3   2   4      526.90      567.84     17.52 o 
   4   2   4     1245.98     1363.66     39.48 o 
   5   2   4      425.94      434.11     12.11 o 
   6   2   4      398.79      402.20     10.03 o 
   7   2   4      250.71      266.43     10.12 o 
   8   2   4      698.53      739.33     10.95 o 
   9   2   4      784.31      829.33     14.72 o 
  10   2   4      131.48      120.62      7.24 o 
  11   2   4      913.85      910.29     20.02 o 
  12   2   4      402.89      397.68     15.96 o 
  13   2   4      471.50      464.49     17.61 o 
  14   2   4      859.18      905.60     29.76 o 
  15   2   4      653.33      633.82     25.85 o 
  16   2   4      359.70      387.15     21.54 o 
  17   2   4      115.30      116.47     22.05 o 
  18   2   4      322.14      344.63     35.29 o 
  19   2   4      838.23      846.08     30.10 o 
  20   2   4       13.82        9.84      7.94 o 
  21   2   4      285.20      257.14     23.39 o 
  22   2   4      208.04      206.76     21.79 o 
  23   2   4       31.92       18.41     10.57 o 
  24   2   4      556.58      614.64     47.42 o 
  25   2   4       54.59       65.87     15.04 o 
  26   2   4       63.69       44.90     17.40 o 
   0   3   4     2809.62     2924.18     65.82 o 
   1   3   4    10000.70    10263.09    122.61 o 
   2   3   4       76.49       80.50     11.44 o 
   3   3   4      169.43      179.29     16.42 o 
   4   3   4     1831.71     2015.27     26.50 o 
   5   3   4      497.16      477.46     12.03 o 
   6   3   4      428.46      433.75     10.90 o 
   7   3   4      186.33      186.72      6.99 o 
   8   3   4     1565.47     1585.30     19.14 o 
   9   3   4      202.63      197.88      7.58 o 
  10   3   4      108.06      104.91      8.10 o 
  11   3   4      298.81      325.65     11.60 o 
  12   3   4      613.23      670.03     19.54 o 
  13   3   4     1956.54     2034.66     36.57 o 
  14   3   4     1428.57     1499.94     31.32 o 
  15   3   4     1475.79     1605.24     38.28 o 
  16   3   4      143.02      153.21     14.39 o 
  17   3   4      123.09      138.20     14.84 o 
  18   3   4      231.16      228.91     18.64 o 
  19   3   4       83.79       95.19     13.16 o 
  20   3   4       46.53       41.68     10.62 o 
  21   3   4      130.27       86.54     14.81 o 
  22   3   4       23.57       15.97     10.33 o 
  23   3   4       99.33       83.47     16.10 o 
  24   3   4        0.28       11.73     11.24 o 
  25   3   4        6.10       -7.78     10.89 o 
  26   3   4        3.94       -2.61     13.84 o 
   0   4   4      542.94      518.82     13.04 o 
   1   4   4     1773.79     1724.46     58.11 o 
   2   4   4      590.48      584.29     10.55 o 
   3   4   4      590.95      607.92     12.38 o 
   4   4   4      619.65      609.33     10.05 o 
   5   4   4     1374.88     1334.32     18.34 o 
   6   4   4       75.51       66.38      5.15 o 
   7   4   4      882.97      899.36     15.82 o 
   8   4   4      741.89      738.62     14.75 o 
   9   4   4       42.40       52.07      5.43 o 
  10   4   4      852.73      860.99     23.43 o 
  11   4   4     1050.10     1059.10     25.17 o 
  12   4   4      369.05      360.86     16.65 o 
  13   4   4      300.04      314.78     15.56 o 
  14   4   4      841.72      863.79     24.43 o 
  15   4   4      223.92      201.69     19.75 o 
  16   4   4      203.89      219.71     22.98 o 
  17   4   4        0.34       -2.94      6.07 o 
  18   4   4      130.94      126.68     14.77 o 
  19   4   4      402.31      407.59     22.82 o 
  20   4   4      239.72      189.99     20.88 o 
  21   4   4      202.58      213.81     37.90 o 
  22   4   4       36.12        8.37      9.47 o 
  23   4   4       89.57       77.52     16.58 o 
  24   4   4      103.88      104.78     23.30 o 
  25   4   4       91.80       59.51     18.45 o 
   0   5   4       25.60       27.30      5.38 o 
   1   5   4       10.56       11.69      2.82 o 
   2   5   4       68.41       88.15      5.83 o 
   3   5   4     1277.21     1235.31     16.67 o 
   4   5   4      667.15      711.85     14.06 o 
   5   5   4      477.05      486.03     15.91 o 
   6   5   4      178.97      198.96      8.72 o 
   7   5   4      381.13      356.79     11.29 o 
   8   5   4      282.92      265.18     11.98 o 
   9   5   4     3149.85     3127.22     38.38 o 
  10   5   4       24.96       21.94      8.34 o 
  11   5   4      518.38      494.83     26.73 o 
  12   5   4      947.12      924.20     25.28 o 
  13   5   4      341.44      363.97     17.21 o 
  14   5   4       96.45       71.16     12.38 o 
  15   5   4      360.56      405.68     18.70 o 
  16   5   4       32.29       27.02      8.07 o 
  17   5   4      356.07      352.41     42.71 o 
  18   5   4        2.50       15.98      8.26 o 
  19   5   4      463.08      553.60     57.01 o 
  20   5   4        6.45        9.32     19.10 o 
  21   5   4       13.92        8.94      9.92 o 
  22   5   4       15.90        6.55     10.68 o 
  23   5   4        6.31        8.00     12.00 o 
  24   5   4       13.05       11.19     12.90 o 
  25   5   4       83.70       62.34     25.09 o 
   0   6   4     1573.82     1524.45     35.19 o 
   1   6   4      113.62      112.66      6.57 o 
   2   6   4      506.73      484.49     14.70 o 
   3   6   4       52.23       57.25      5.79 o 
   4   6   4     1035.99     1056.49     18.98 o 
   5   6   4      510.48      549.00     13.92 o 
   6   6   4     1129.46     1116.76     20.32 o 
   7   6   4      156.45      163.83     10.92 o 
   8   6   4      102.97       98.59      9.06 o 
   9   6   4      670.85      673.40     19.64 o 
  10   6   4      677.74      672.18     19.87 o 
  11   6   4      102.20       87.08     10.19 o 
  12   6   4        8.70       16.24      6.47 o 
  13   6   4      219.32      177.18     14.12 o 
  14   6   4      631.70      656.17     23.12 o 
  15   6   4      104.01       95.23     11.29 o 
  16   6   4       13.85       12.75      7.40 o 
  17   6   4       18.94       22.21      8.83 o 
  18   6   4       87.14       69.11     12.12 o 
  19   6   4       31.04        5.61     10.37 o 
  20   6   4      154.38      166.65     20.62 o 
  21   6   4       36.25       25.07     11.99 o 
  22   6   4       18.58        9.66     16.25 o 
  23   6   4       35.36       45.25     15.03 o 
  24   6   4       86.74       87.16     19.31 o 
   0   7   4      301.46      288.89     15.31 o 
   1   7   4      142.26      127.12      7.84 o 
   2   7   4      216.59      227.58      9.74 o 
   3   7   4      299.42      287.68     11.53 o 
   4   7   4      165.74      158.56      9.63 o 
   5   7   4      621.47      628.65     16.11 o 
   6   7   4       52.67       48.90      7.63 o 
   7   7   4      249.45      229.00     13.48 o 
   8   7   4      640.81      625.94     17.66 o 
   9   7   4      478.78      478.73     17.75 o 
  10   7   4      977.67      963.75     27.17 o 
  11   7   4      128.98      128.65     12.27 o 
  12   7   4      234.72      245.65     16.91 o 
  13   7   4      179.81      186.33     20.04 o 
  14   7   4       30.99       26.81      8.08 o 
  15   7   4      146.18      127.27     13.19 o 
  16   7   4      153.28      159.91     15.27 o 
  17   7   4       69.62       63.36     14.41 o 
  18   7   4       91.18       62.45     13.98 o 
  19   7   4        2.27       -1.05      9.23 o 
  20   7   4        6.14        7.74     10.71 o 
  21   7   4       32.30       22.18     12.96 o 
  22   7   4       68.20       62.89     16.10 o 
  23   7   4        2.25       15.52     21.08 o 
   0   8   4     2094.61     2093.62     44.23 o 
   1   8   4     2004.81     1977.89     32.00 o 
   2   8   4      108.45      130.76      9.42 o 
   3   8   4       69.50       53.65      6.20 o 
   4   8   4      128.54      123.66      8.30 o 
   5   8   4      161.85      152.01     10.21 o 
   6   8   4      226.50      222.76     13.81 o 
   7   8   4      521.18      523.44     18.13 o 
   8   8   4      214.02      214.52     13.03 o 
   9   8   4      194.07      165.47     14.12 o 
  10   8   4      123.78      112.66     12.52 o 
  11   8   4        7.01       17.50      8.51 o 
  12   8   4      116.97      116.75     13.01 o 
  13   8   4      314.76      292.41     19.30 o 
  14   8   4       68.73       70.13     11.01 o 
  15   8   4      158.71      170.13     15.59 o 
  16   8   4       22.63       31.14      9.24 o 
  17   8   4      148.90      132.77     32.80 o 
  18   8   4      270.62      257.29     25.35 o 
  19   8   4      152.86      124.02     20.23 o 
  20   8   4        0.02        6.39     11.57 o 
  21   8   4      190.88      187.51     31.96 o 
   0   9   4      404.71      374.45     45.61 o 
   1   9   4      292.05      287.73     13.63 o 
   2   9   4       60.44       42.89      6.94 o 
   3   9   4      161.69      158.14     11.14 o 
   4   9   4      112.68       90.26     10.14 o 
   5   9   4      118.82       97.99     11.59 o 
   6   9   4       16.64       12.45      5.89 o 
   7   9   4       55.62       45.39      7.42 o 
   8   9   4       57.21       56.90      7.55 o 
   9   9   4      175.79      182.78     12.46 o 
  10   9   4        9.15        9.52      6.54 o 
  11   9   4       69.57       62.60     12.29 o 
  12   9   4        5.36        4.71      6.42 o 
  13   9   4       50.55       31.68      8.64 o 
  14   9   4      167.35      132.63     14.80 o 
  15   9   4       89.96      106.29     16.19 o 
  16   9   4       24.33       16.39     10.48 o 
  17   9   4        7.94        7.89     11.36 o 
  18   9   4        6.20        0.90     11.87 o 
  19   9   4       36.26       37.94     11.01 o 
  20   9   4        6.93       10.51     11.96 o 
   0  10   4      470.54      517.36     24.53 o 
   1  10   4       44.41       38.66      7.17 o 
   2  10   4       31.65       35.92      7.04 o 
   3  10   4      124.51      132.07     11.49 o 
   4  10   4      212.25      213.02     13.36 o 
   5  10   4       56.39       26.29      8.22 o 
   6  10   4      194.61      185.61     14.28 o 
   7  10   4       12.07       10.61      6.57 o 
   8  10   4       20.70       17.53      8.03 o 
   9  10   4       52.88       56.34      9.86 o 
  10  10   4       82.05       89.31     11.19 o 
  11  10   4        4.60        5.66      6.85 o 
  12  10   4       76.99       74.18     11.40 o 
  13  10   4       72.50       85.18     11.18 o 
  14  10   4       43.76       43.71      8.87 o 
  15  10   4      261.78      277.57     19.80 o 
  16  10   4       18.51        7.40      9.45 o 
  17  10   4       18.92       11.66      9.16 o 
  18  10   4        0.88       -2.68     13.88 o 
   0  11   4      452.03      468.20     33.32 o 
   1  11   4       19.48       18.76      6.60 o 
   2  11   4       58.82       58.15     10.12 o 
   3  11   4      157.92      142.86     11.79 o 
   4  11   4      106.33       91.41     10.84 o 
   5  11   4      198.13      178.46     12.98 o 
   6  11   4      133.97      150.76     12.09 o 
   7  11   4      149.75      146.79     13.86 o 
   8  11   4        9.29       21.90      8.39 o 
   9  11   4        1.88        4.00      7.74 o 
  10  11   4      164.94      157.03     19.89 o 
  11  11   4      107.77       90.82     17.22 o 
  12  11   4       44.61       39.34     10.11 o 
  13  11   4        6.37        3.72      8.25 o 
  14  11   4       39.10       38.57     14.17 o 
  15  11   4        0.75       -5.72      9.81 o 
  16  11   4      201.69      200.93     19.63 o 
   0  12   4      288.77      296.28     24.33 o 
   1  12   4       42.35       41.82      8.58 o 
   2  12   4       55.63       71.92      9.67 o 
   3  12   4       73.42       70.20     13.95 o 
   4  12   4       27.12       41.04      8.37 o 
   5  12   4        0.95        3.23      6.82 o 
   6  12   4      112.83      112.61     11.72 o 
   7  12   4       92.24       83.84     10.56 o 
   8  12   4       35.95       35.42      8.68 o 
   9  12   4      263.43      274.71     19.48 o 
  10  12   4       14.81       21.71      8.26 o 
  11  12   4        0.80        7.71      8.05 o 
  12  12   4      110.48      116.74     15.05 o 
  13  12   4       50.57       53.31     13.88 o 
   0  13   4      337.77      348.38     26.80 o 
   1  13   4        5.57       20.56      7.38 o 
   2  13   4        2.86        8.62     10.34 o 
   3  13   4       25.92       26.66      9.92 o 
   4  13   4       51.12       39.92      9.29 o 
   5  13   4       21.02       31.73      9.04 o 
   6  13   4      122.01      127.06     16.14 o 
   7  13   4        6.27       20.64      9.43 o 
   8  13   4       30.71       53.57     10.97 o 
   9  13   4       48.71       60.61     11.74 o 
   2   0   5      167.64      151.13     14.08 o 
   4   0   5     3225.81     3190.97     78.51 o 
   6   0   5      807.00      878.42     24.82 o 
   8   0   5      937.78      954.15     23.80 o 
  10   0   5      294.26      314.86     22.31 o 
  16   0   5       75.95       53.15     14.62 o 
  18   0   5      208.55      233.52     29.63 o 
  20   0   5      128.28       84.91     20.69 o 
  22   0   5      450.48      451.51     40.04 o 
  24   0   5      477.85      585.83     47.46 o 
  26   0   5      212.87      168.80     33.74 o 
   1   1   5      713.01      711.76     22.22 o 
   2   1   5      515.62      531.00     15.18 o 
   3   1   5     1972.06     2020.93     30.54 o 
   4   1   5      296.32      290.42     11.39 o 
   5   1   5      732.94      755.47     15.35 o 
   6   1   5       55.28       69.00      8.47 o 
   7   1   5     2115.35     2089.85     32.96 o 
   8   1   5        1.19        3.42      2.88 o 
   9   1   5       73.91       95.86      8.86 o 
  10   1   5      619.60      641.72     33.78 o 
  11   1   5     1522.18     1541.79     52.25 o 
  15   1   5      144.31      101.41     18.92 o 
  16   1   5       16.71       22.01      7.98 o 
  17   1   5      532.76      536.69     26.43 o 
  18   1   5       50.97       29.33     11.23 o 
  19   1   5      222.00      215.18     31.66 o 
  20   1   5      142.37      140.46     17.51 o 
  21   1   5       33.90       25.35     11.06 o 
  22   1   5      121.73      126.59     18.54 o 
  23   1   5      107.08       96.00     16.78 o 
  24   1   5      228.83      196.37     22.56 o 
  25   1   5       32.89       40.70     14.40 o 
  26   1   5       10.44       15.28     16.07 o 
   1   2   5      190.50      191.23     11.79 o 
   2   2   5      103.86       99.56      8.28 o 
   3   2   5      131.39      124.29      8.55 o 
   4   2   5      955.05      968.14     21.04 o 
   5   2   5      387.04      447.27     17.48 o 
   6   2   5      241.09      225.19     13.26 o 
   7   2   5      839.60      840.15     13.68 o 
   8   2   5     2315.77     2268.62     27.83 o 
   9   2   5      476.36      477.65     27.06 o 
  10   2   5      223.45      277.60     29.05 o 
  11   2   5       43.43       46.47     16.51 o 
  12   2   5      162.50      163.07     23.69 o 
  15   2   5      126.52      109.94     19.17 o 
  16   2   5      614.66      648.45     27.80 o 
  17   2   5      428.55      412.93     42.54 o 
  18   2   5       81.70       68.12     11.58 o 
  19   2   5       76.58       62.23     11.92 o 
  20   2   5       40.53       50.03     11.60 o 
  21   2   5       96.16       86.30     13.76 o 
  22   2   5       84.43       68.69     14.79 o 
  23   2   5       47.59       38.30     12.98 o 
  24   2   5      180.19      152.52     20.22 o 
  25   2   5        0.97        5.59     12.81 o 
   1   3   5       82.36       76.75     10.76 o 
   2   3   5      196.40      180.84     14.33 o 
   3   3   5     1095.44     1076.19     37.82 o 
   4   3   5      571.12      521.80     68.71 o 
   5   3   5      312.17      290.94     13.49 o 
   6   3   5      571.12      613.09     19.47 o 
   7   3   5     3383.74     3437.24     79.42 o 
   8   3   5       37.05       27.63     12.66 o 
   9   3   5      328.55      261.49     39.30 o 
  10   3   5      175.08      163.58     19.83 o 
  11   3   5      198.43      219.43     22.59 o 
  12   3   5      554.99      561.90     31.25 o 
  13   3   5       54.07       46.11     13.40 o 
  14   3   5       83.76       65.75     15.77 o 
  15   3   5      106.66       93.91     15.66 o 
  16   3   5       46.31       39.73      9.28 o 
  17   3   5      208.23      249.20     34.32 o 
  18   3   5      372.91      316.33     21.98 o 
  19   3   5       52.27       31.27     10.08 o 
  20   3   5      152.50      136.94     16.66 o 
  21   3   5      119.37       90.56     14.21 o 
  22   3   5       35.96       33.29     16.45 o 
  23   3   5      158.26      171.54     22.36 o 
  24   3   5       20.07       10.19     12.97 o 
  25   3   5      218.52      220.49     26.14 o 
   1   4   5      171.74      191.98     24.57 o 
   2   4   5      884.70      808.55     59.46 o 
   3   4   5      393.97      367.16     35.71 o 
   4   4   5      449.48      384.14     25.85 o 
   5   4   5      116.10       94.37     15.98 o 
   6   4   5      665.88      586.57     32.38 o 
   7   4   5       26.44       18.54     11.24 o 
   8   4   5      558.71      500.26     47.91 o 
   9   4   5      644.30      665.89     25.29 o 
  10   4   5      998.01      995.08     43.91 o 
  11   4   5      894.70      863.03     39.85 o 
  12   4   5      403.94      363.80     39.12 o 
  13   4   5     1010.65      963.18     42.25 o 
  14   4   5       35.65       23.68      9.07 o 
  15   4   5      205.91      187.26     20.99 o 
  16   4   5      121.48      127.91     18.76 o 
  17   4   5        9.25       13.86      8.26 o 
  18   4   5       65.33       68.28     11.91 o 
  19   4   5      238.55      201.20     19.08 o 
  20   4   5       96.55       89.65     14.30 o 
  21   4   5       77.19       56.75     22.57 o 
  22   4   5       27.35       20.86     12.05 o 
  23   4   5       27.65       20.94     12.74 o 
  24   4   5       24.57       17.51     13.65 o 
  25   4   5      152.41      129.38     39.72 o 
   1   5   5      815.89      789.88     38.01 o 
   2   5   5      156.70      172.70     31.06 o 
   3   5   5     1412.89     1428.84     52.11 o 
   4   5   5      394.03      407.78     34.64 o 
   5   5   5      651.96      668.20     35.94 o 
   6   5   5       27.56       32.62     21.59 o 
   7   5   5      388.65      415.20     29.52 o 
   8   5   5     1217.39     1142.05     46.47 o 
   9   5   5      349.00      293.72     28.09 o 
  10   5   5      299.07      328.34     30.24 o 
  11   5   5      394.51      389.70     68.07 o 
  12   5   5      411.84      426.40     30.36 o 
  13   5   5      141.73      148.29     21.49 o 
  14   5   5       56.50       46.59     10.81 o 
  15   5   5       86.72       56.54     13.28 o 
  16   5   5       71.31       34.91      9.77 o 
  17   5   5      517.80      555.86     46.23 o 
  18   5   5       15.61       15.22      8.77 o 
  19   5   5       14.49       18.06      9.26 o 
  20   5   5       60.04       39.89     18.24 o 
  21   5   5       40.16       50.67     14.36 o 
  22   5   5       46.60       69.81     15.60 o 
  23   5   5       13.60        9.63     12.25 o 
  24   5   5       55.46       73.14     20.24 o 
   1   6   5      726.84      636.58     52.12 o 
   2   6   5      787.72      786.29     55.14 o 
   3   6   5      849.24      865.51     42.51 o 
   4   6   5        1.90       -5.94     10.48 o 
   5   6   5      231.65      213.37     26.36 o 
   6   6   5      631.71      629.14     59.54 o 
   7   6   5     2139.39     2101.93     67.38 o 
   8   6   5      509.62      500.30     33.39 o 
   9   6   5      714.86      720.73     39.19 o 
  10   6   5      257.84      271.95     28.61 o 
  11   6   5      406.42      415.34     35.74 o 
  12   6   5      394.31      355.04     33.56 o 
  13   6   5      275.21      240.59     20.84 o 
  14   6   5      137.49      133.74     16.59 o 
  15   6   5      269.38      266.65     22.42 o 
  16   6   5      133.08      120.58     14.85 o 
  17   6   5      183.30      190.36     18.45 o 
  18   6   5       61.90       79.77     14.79 o 
  19   6   5       34.19       38.95     11.14 o 
  20   6   5      153.87      154.99     22.32 o 
  21   6   5       29.87       23.85     12.51 o 
  22   6   5       97.62       81.25     17.67 o 
  23   6   5      126.51      136.34     23.34 o 
   1   7   5      438.02      341.30     77.44 o 
   2   7   5      153.30      131.25     22.30 o 
   3   7   5      759.18      783.33     42.30 o 
   4   7   5      293.45      266.72     41.91 o 
   5   7   5      423.66      412.44     39.24 o 
   6   7   5     1180.02     1147.60     66.18 o 
   7   7   5      299.35      317.11     32.37 o 
   8   7   5      164.47      175.47     25.29 o 
   9   7   5      101.45       91.11     20.11 o 
  10   7   5       41.30       29.54     14.91 o 
  11   7   5       29.72       35.22     14.93 o 
  12   7   5      115.17      101.79     20.44 o 
  13   7   5      217.72      213.52     20.52 o 
  14   7   5      127.83      123.54     16.59 o 
  15   7   5       94.39       99.66     12.55 o 
  16   7   5       64.63       42.17     11.18 o 
  17   7   5      213.80      198.04     19.37 o 
  18   7   5       38.82       28.04     10.72 o 
  19   7   5       29.88       34.08     13.21 o 
  20   7   5       47.37       46.89     18.46 o 
  21   7   5      126.23      123.19     24.95 o 
  22   7   5       89.57       74.55     19.71 o 
   1   8   5      128.63       95.12     21.16 o 
   2   8   5      797.29      756.30     65.34 o 
   3   8   5     1120.20     1102.63     52.19 o 
   4   8   5       42.80       38.61     17.03 o 
   5   8   5       69.46       59.13     17.69 o 
   6   8   5      784.48      724.13     42.70 o 
   7   8   5      477.80      435.27     39.08 o 
   8   8   5      312.40      284.21     31.83 o 
   9   8   5       11.27       21.79     14.26 o 
  10   8   5      120.20       95.43     21.52 o 
  11   8   5       54.65       43.79     16.41 o 
  12   8   5       63.16       58.21     13.37 o 
  13   8   5       17.45       20.71     18.27 o 
  14   8   5       39.24       46.23     12.26 o 
  15   8   5       31.39       32.81      9.65 o 
  16   8   5      204.73      200.20     17.97 o 
  17   8   5      188.32      196.88     33.73 o 
  18   8   5       56.18       58.33     15.85 o 
  19   8   5       42.39       20.31     12.41 o 
  20   8   5       53.85       43.32     15.90 o 
  21   8   5      177.32      162.52     25.57 o 
   1   9   5       87.30       33.94     44.91 o 
   2   9   5      863.93      808.22     46.74 o 
   3   9   5       53.84       28.35     16.41 o 
   4   9   5      430.31      436.92     40.43 o 
   5   9   5      119.51      112.75     31.21 o 
   6   9   5       70.15       88.00     21.25 o 
   7   9   5      285.69      238.04     30.81 o 
   8   9   5      354.87      349.76     35.76 o 
   9   9   5       34.05       70.75     20.07 o 
  10   9   5      109.48      103.97     22.50 o 
  11   9   5      100.32      107.92     16.68 o 
  12   9   5      175.47      163.63     24.70 o 
  13   9   5       95.06       87.45     16.32 o 
  14   9   5      285.25      289.99     21.14 o 
  15   9   5       61.28       81.96     13.19 o 
  16   9   5       23.77       15.16     12.61 o 
  17   9   5       50.85       65.07     17.23 o 
  18   9   5       86.91       53.50     17.01 o 
  19   9   5       23.98       34.63     16.59 o 
   1  10   5      200.95      223.41     30.79 o 
   2  10   5      301.56      195.04    136.06 o 
   3  10   5      198.69      180.10     29.93 o 
   4  10   5      182.09      231.14     88.43 o 
   5  10   5       69.02       77.34     20.30 o 
   6  10   5       35.24       10.92     16.57 o 
   7  10   5      133.38      143.23     26.71 o 
   8  10   5       26.00       18.75     20.17 o 
   9  10   5       15.58       15.93     30.52 o 
  10  10   5       97.24       84.66     15.94 o 
  11  10   5      215.68      175.81     21.59 o 
  12  10   5      159.87      198.39     22.52 o 
  13  10   5       26.83       45.37      9.88 o 
  14  10   5       57.30       65.16     11.24 o 
  15  10   5       17.55       10.77      8.42 o 
  16  10   5      231.57      218.00     18.97 o 
  17  10   5      174.60      173.55     19.45 o 
   1  11   5        9.43        0.06     15.73 o 
   2  11   5      127.41      133.06     39.80 o 
   3  11   5       83.08       54.47     20.23 o 
   4  11   5      322.85      223.42     32.39 o 
   5  11   5       61.20       36.13     19.38 o 
   6  11   5      104.79       89.94     23.24 o 
   7  11   5       68.74       61.60     21.87 o 
   8  11   5      234.57      239.59     24.37 o 
   9  11   5       27.26        7.69     11.36 o 
  10  11   5       72.02       75.01     16.21 o 
  11  11   5       48.48       37.43     19.43 o 
  12  11   5      180.76      199.46     19.31 o 
  13  11   5      104.63      104.92     19.26 o 
  14  11   5        7.42       15.87     12.30 o 
  15  11   5       18.52        8.76     18.98 o 
   1  12   5       11.80       19.63     16.46 o 
   2  12   5      164.97      134.28     28.28 o 
   3  12   5      102.43      109.63     36.67 o 
   4  12   5       26.89        6.00     13.60 o 
   5  12   5       36.46       32.36     17.85 o 
   6  12   5      130.38      126.91     21.68 o 
   7  12   5      193.30      166.38     21.84 o 
   8  12   5       43.64       41.83     15.27 o 
   9  12   5       40.20       24.73     14.98 o 
  10  12   5        2.25       -3.57     10.38 o 
  11  12   5       40.50       45.45     14.66 o 
   1  13   5      150.08      113.91     25.59 o 
   2  13   5      370.42      344.08     51.27 o 
   3  13   5       28.37       35.61     13.99 o 
   4  13   5       26.54       -0.04      8.63 o 
   5  13   5       93.05       83.50     17.13 o 
   6  13   5        2.10       13.49     11.87 o 
   0   0   6     1461.21     1411.71     59.68 o 
   2   0   6     3117.85     3209.91     57.29 o 
   4   0   6     1455.75     1531.20     40.98 o 
   6   0   6     1549.71     1572.23     38.80 o 
   8   0   6      401.66      409.45     28.08 o 
   0   1   6     1547.05     1604.43     38.67 o 
   1   1   6      969.05     1000.43     21.23 o 
   2   1   6      595.77      615.55     18.93 o 
   3   1   6      127.45      120.64     14.60 o 
   4   1   6      277.35      293.68     15.69 o 
   5   1   6     1506.62     1545.71     28.65 o 
   6   1   6      272.59      275.39     13.08 o 
   7   1   6      226.98      239.47     14.47 o 
   8   1   6       57.91       57.81     13.65 o 
   9   1   6      467.80      469.75     32.33 o 
  10   1   6       89.57      101.73     18.87 o 
  25   1   6      120.27      103.46     28.86 o 
   0   2   6      356.02      378.93     21.27 o 
   1   2   6      451.89      461.97     15.25 o 
   2   2   6      436.70      479.38     16.68 o 
   3   2   6      109.93       90.10     10.28 o 
   4   2   6      183.84      180.19     19.02 o 
   5   2   6       87.75       78.68      9.01 o 
   6   2   6      134.80      122.60     11.98 o 
   7   2   6       63.10       52.41      9.22 o 
   8   2   6        0.39        1.60      5.45 o 
   9   2   6      173.68      182.07     21.21 o 
  10   2   6      665.45      634.32     32.80 o 
  11   2   6     1188.66     1179.16     43.30 o 
  12   2   6      388.20      432.09     56.91 o 
  13   2   6      104.34      114.62     31.93 o 
  14   2   6      183.12      174.15     38.77 o 
  15   2   6      471.53      342.21     52.26 o 
  16   2   6      105.19       84.05     30.97 o 
  17   2   6      110.43       60.10     26.12 o 
  18   2   6        6.63        2.55     17.53 o 
  19   2   6      187.45      279.13     53.24 o 
  20   2   6      231.57      194.37     44.40 o 
  21   2   6      161.12      165.19     42.90 o 
  22   2   6      103.91       84.85     35.13 o 
   0   3   6      226.06      254.17     23.21 o 
   1   3   6      785.66      833.87     25.73 o 
   2   3   6      615.06      673.00     23.00 o 
   3   3   6      519.61      564.10     20.80 o 
   4   3   6      438.46      453.94     18.72 o 
   5   3   6      843.76      848.10     31.72 o 
   6   3   6        6.23        5.02      6.36 o 
   7   3   6       87.47       65.39     14.66 o 
   8   3   6      116.65      144.75     20.01 o 
   9   3   6      716.99      720.48     36.36 o 
  10   3   6       40.89       37.60     13.66 o 
  11   3   6     1653.98     1559.10     52.19 o 
  12   3   6      186.29      206.11     42.76 o 
  13   3   6      118.34      139.76     33.67 o 
  14   3   6       89.37       65.88     24.78 o 
  15   3   6      138.66       71.95     27.46 o 
  16   3   6        2.31        0.38     15.57 o 
  17   3   6       36.84       75.39     30.89 o 
  18   3   6      189.69      220.62     47.68 o 
  19   3   6      375.38      298.92     55.59 o 
  20   3   6        2.98       -4.31     21.40 o 
  21   3   6       36.60        3.13     20.29 o 
  22   3   6       56.79       72.92     30.93 o 
   0   4   6      125.62      136.27     28.44 o 
   1   4   6      926.59      993.56     42.97 o 
   2   4   6      106.37      104.66     17.45 o 
   3   4   6      474.31      497.50     30.40 o 
   4   4   6     1130.45     1138.79     62.93 o 
   5   4   6     1555.90     1504.34     92.51 o 
   6   4   6      120.82      105.76     19.32 o 
   7   4   6      718.95      697.01     47.87 o 
   8   4   6       42.71       48.66     14.22 o 
   9   4   6     1485.90     1543.46     55.01 o 
  10   4   6      413.42      404.02     63.64 o 
  11   4   6      674.31      629.92     44.13 o 
  12   4   6        5.91       18.69     12.35 o 
  13   4   6       56.81       75.85     28.69 o 
  14   4   6      596.08      540.98     56.55 o 
  15   4   6      228.45      186.28     40.20 o 
  16   4   6      293.18      282.06     52.06 o 
  17   4   6       12.82        8.62     20.39 o 
  18   4   6       45.16       57.92     24.68 o 
  19   4   6      227.54      264.65     51.31 o 
  20   4   6      166.22      142.23     42.82 o 
  21   4   6       35.41       64.50     30.58 o 
   0   5   6      159.50      169.03     31.81 o 
   1   5   6      281.75      232.34     50.24 o 
   2   5   6      499.55      501.64     32.53 o 
   3   5   6       39.06       30.20     35.00 o 
   4   5   6      211.98      185.56     23.95 o 
   5   5   6      957.50      960.11     44.53 o 
   6   5   6      989.27     1008.45     45.82 o 
   7   5   6      360.52      392.04     34.31 o 
   8   5   6      386.53      475.46     39.54 o 
   9   5   6      111.46      120.85     20.72 o 
  10   5   6      110.73       88.60     40.70 o 
  11   5   6       52.48       52.18     15.28 o 
  12   5   6      148.08      131.63     33.09 o 
  13   5   6      653.23      725.32     66.11 o 
  14   5   6      103.05       55.36     23.98 o 
  15   5   6        7.29       18.63     17.75 o 
  16   5   6        1.83        5.72     16.05 o 
  17   5   6       31.62       61.82     27.16 o 
  18   5   6        2.28        4.67     16.97 o 
  19   5   6       81.23      139.06     37.16 o 
  20   5   6       12.18       25.06     21.42 o 
   0   6   6      336.69      297.69     43.58 o 
   1   6   6      826.50      816.43     42.88 o 
   2   6   6      101.99       75.47     17.86 o 
   3   6   6      198.62      232.04     28.38 o 
   4   6   6      856.58      790.51     49.30 o 
   5   6   6      271.00      284.77     43.97 o 
   6   6   6      327.42      337.60     40.13 o 
   7   6   6      259.20      231.55     28.02 o 
   8   6   6      807.34      713.50     40.43 o 
   9   6   6        7.55       17.46     12.08 o 
  10   6   6      487.57      492.58     37.11 o 
  11   6   6      236.01      232.16     28.76 o 
  12   6   6      133.48      165.60     24.63 o 
  13   6   6      294.50      304.38     67.85 o 
  14   6   6      161.30      144.76     22.88 o 
  15   6   6      286.84      270.85     46.19 o 
  16   6   6      294.04      277.58     49.42 o 
  17   6   6      117.20      157.99     37.69 o 
  18   6   6       23.10       56.78     24.34 o 
  19   6   6      259.60      234.44     44.80 o 
  20   6   6       31.83       39.58     23.50 o 
   0   7   6      384.65      346.32     50.03 o 
   1   7   6      341.74      317.62     32.72 o 
   2   7   6        4.39       17.61      7.63 o 
   3   7   6      841.42      800.35     43.83 o 
   4   7   6      152.73      188.62     26.16 o 
   5   7   6      112.24       98.75     19.78 o 
   6   7   6      137.15      132.89     23.42 o 
   7   7   6        6.27        6.28     12.37 o 
   8   7   6      119.03      135.49     23.68 o 
   9   7   6      399.25      343.85     34.15 o 
  10   7   6      223.66      227.92     29.66 o 
  11   7   6      279.86      267.04     51.47 o 
  12   7   6      268.48      288.28     53.99 o 
  13   7   6      201.07      214.01     28.36 o 
  14   7   6      115.70      125.67     30.66 o 
  15   7   6      163.28      168.85     38.12 o 
  16   7   6      178.08      130.71     36.48 o 
  17   7   6       78.63      109.30     33.89 o 
  18   7   6       99.59      155.04     36.43 o 
  19   7   6      153.45      206.47     41.30 o 
   0   8   6       92.06      101.63     31.27 o 
   1   8   6        6.77       21.02      8.82 o 
   2   8   6      114.14      105.88     22.35 o 
   3   8   6      434.00      396.32     38.89 o 
   4   8   6      572.67      535.90     38.84 o 
   5   8   6      400.23      407.74     39.05 o 
   6   8   6       38.99       37.59     15.24 o 
   7   8   6      120.05      152.17     36.80 o 
   8   8   6      213.76      220.74     29.32 o 
   9   8   6      376.63      338.68     39.70 o 
  10   8   6      162.46      222.56     77.11 o 
  11   8   6      181.66      198.30     28.27 o 
  12   8   6      148.67      126.04     23.05 o 
  13   8   6      109.67      103.58     22.02 o 
  14   8   6      276.56      237.30     30.93 o 
  15   8   6      354.99      372.61     56.04 o 
  16   8   6        4.50       43.60     21.27 o 
  17   8   6      150.48      136.74     37.18 o 
  18   8   6       58.41       84.02     31.82 o 
   1   9   6      189.16      181.27     28.70 o 
   2   9   6        9.00        9.82     14.77 o 
   3   9   6      168.34      156.49     26.56 o 
   4   9   6      414.11      346.07     38.31 o 
   5   9   6       37.55       17.97     15.85 o 
   6   9   6       92.04       88.87     21.11 o 
   7   9   6       23.45       11.78     16.10 o 
   8   9   6       11.60       19.14     14.42 o 
   9   9   6      107.25      125.30     35.70 o 
  10   9   6      208.92      142.11     25.95 o 
  11   9   6       62.14       64.67     19.93 o 
  12   9   6      110.50      138.79     25.58 o 
  13   9   6      146.42      211.13     30.84 o 
  14   9   6      155.15      171.98     40.26 o 
  15   9   6      127.08      166.99     28.53 o 
  16   9   6       37.60       67.64     25.63 o 
  17   9   6       31.62       51.85     24.96 o 
   0  10   6      959.50      817.21     70.11 o 
   1  10   6      388.03      321.95     37.74 o 
   2  10   6       37.62       14.30     13.29 o 
   3  10   6       12.39       31.57     17.93 o 
   4  10   6      329.90      374.79     52.35 o 
   5  10   6      441.22      415.05     41.92 o 
   6  10   6      169.55      177.79     29.32 o 
   7  10   6      197.33      202.11     31.49 o 
   8  10   6        3.94       12.51     16.01 o 
   9  10   6      290.00      280.05     49.61 o 
  10  10   6       79.35      100.93     24.07 o 
  11  10   6      171.96      106.19     24.54 o 
  12  10   6       28.69       21.74     23.36 o 
  13  10   6       70.76       58.14     39.53 o 
  14  10   6      102.65      103.73     23.35 o 
  15  10   6       14.57       54.36     21.16 o 
  16  10   6       38.08       46.03     29.09 o 
   0  11   6      330.10      317.50     54.92 o 
   1  11   6       35.40       36.06     12.24 o 
   2  11   6      156.47      155.84     28.26 o 
   3  11   6       74.46       77.27     21.58 o 
   4  11   6       48.18       46.30     19.35 o 
   5  11   6       44.16       42.90     22.63 o 
   6  11   6      117.40      115.64     76.68 o 
   7  11   6       86.27       87.71     24.46 o 
   8  11   6        0.67       20.04     16.92 o 
   9  11   6      180.09      179.17     30.11 o 
  10  11   6       51.56       97.76     48.59 o 
  11  11   6       16.29       29.16     18.45 o 
  12  11   6       22.08       49.45     36.53 o 
  13  11   6       49.84       35.50     19.52 o 
   0  12   6       28.33        8.98     22.89 o 
   1  12   6       82.26       91.19     23.00 o 
   2  12   6       32.61       13.03     28.76 o 
   3  12   6       91.95       81.69     23.77 o 
   4  12   6       90.95       55.35     21.39 o 
   5  12   6       81.57       97.50     25.77 o 
   6  12   6       13.92       28.67     27.30 o 
   7  12   6       45.25       48.29     33.54 o 
   8  12   6       80.53       73.90     23.35 o 
   9  12   6       37.66       35.85     19.15 o 
   2   0   7     1728.55     1669.84     87.80 o 
   4   0   7      909.68      913.67     34.98 o 
   6   0   7      492.51      533.67     37.18 o 
   8   0   7      212.12      226.50     27.41 o 
   1   1   7     1200.15     1228.42     31.61 o 
   2   1   7      131.07      156.77     14.06 o 
   3   1   7     1260.45     1287.92     31.35 o 
   4   1   7      218.80      229.10     14.24 o 
   5   1   7      768.35      800.80     22.65 o 
   6   1   7      748.76      747.48     31.71 o 
   7   1   7     2542.14     2494.21     63.87 o 
   8   1   7      793.48      717.83     43.14 o 
   9   1   7      403.83      434.96     33.41 o 
  22   1   7       26.45        3.14     25.70 o 
  23   1   7        7.67       17.81     26.60 o 
  24   1   7       77.17       19.12     31.67 o 
   1   2   7       70.91       87.40     13.06 o 
   2   2   7     1962.11     1981.47     41.30 o 
   3   2   7       82.90       63.95     10.21 o 
   4   2   7     1197.97     1143.67     29.37 o 
   5   2   7       51.35       61.79     12.16 o 
   6   2   7      497.48      483.40     40.63 o 
   7   2   7       22.57       20.68      7.36 o 
   8   2   7      453.05      443.95     30.96 o 
   9   2   7       12.62       -0.61      8.64 o 
  10   2   7       21.38       14.39     15.36 o 
  11   2   7      106.73      113.31     32.26 o 
  12   2   7      504.36      502.98     63.09 o 
  13   2   7      218.37      239.87     43.80 o 
  14   2   7       88.39       74.71     29.47 o 
  15   2   7       63.26       26.17     20.71 o 
  16   2   7      377.26      347.71     54.06 o 
  17   2   7       32.16       29.91     24.69 o 
  18   2   7      192.58      241.76     50.65 o 
  19   2   7       46.10       32.49     26.94 o 
  20   2   7       49.43       65.90     31.14 o 
  21   2   7        4.82       14.24     24.48 o 
  22   2   7       75.80       89.62     37.85 o 
  23   2   7       82.13       66.87     34.76 o 
   1   3   7      418.89      386.00     27.95 o 
   2   3   7       60.52       62.79     11.84 o 
   3   3   7     1170.61     1185.53     36.92 o 
   4   3   7      246.90      245.99     18.25 o 
   5   3   7      141.85      145.57     36.08 o 
   6   3   7      263.86      283.49     38.29 o 
   7   3   7      669.25      665.38     49.29 o 
   8   3   7      724.98      703.57     37.66 o 
   9   3   7       93.66      115.77     19.37 o 
  10   3   7      190.69      191.42     23.55 o 
  11   3   7       49.20       21.55     17.50 o 
  12   3   7        6.41       -4.25     13.42 o 
  13   3   7       54.12       41.23     22.95 o 
  14   3   7       83.51       67.39     27.42 o 
  15   3   7      137.42       92.86     31.96 o 
  16   3   7      110.02      153.28     42.30 o 
  17   3   7      242.03      263.43     50.46 o 
  18   3   7      242.26      212.17     47.66 o 
  19   3   7       41.98       53.56     30.11 o 
  20   3   7       46.62       34.10     26.57 o 
  21   3   7       24.31       44.63     28.67 o 
  22   3   7       34.80       28.42     27.39 o 
   1   4   7      145.35      182.49     24.04 o 
   2   4   7      440.59      430.35     33.39 o 
   3   4   7      296.08      311.48     30.10 o 
   4   4   7       76.23       66.90     15.81 o 
   5   4   7      667.11      665.30     50.06 o 
   6   4   7     1197.64     1198.18     50.30 o 
   7   4   7       19.58       14.39     10.92 o 
   8   4   7      790.54      762.10     39.72 o 
   9   4   7      116.22      128.26     20.81 o 
  10   4   7      224.71      235.06     27.14 o 
  11   4   7        4.41        8.52     11.69 o 
  12   4   7      374.46      345.76     54.87 o 
  13   4   7      166.78      139.30     36.48 o 
  14   4   7      145.86       71.59     27.73 o 
  15   4   7      107.07      110.47     33.64 o 
  16   4   7      143.12      111.54     33.40 o 
  17   4   7      407.49      496.23     69.15 o 
  18   4   7      117.33      100.62     33.24 o 
  19   4   7       13.70       34.78     25.50 o 
  20   4   7      156.44      183.21     45.48 o 
  21   4   7      301.57      291.09     56.97 o 
  22   4   7       21.68       55.70     29.02 o 
   1   5   7       31.12       16.11     13.29 o 
   2   5   7      155.57      171.14     24.47 o 
   3   5   7      824.79      784.76     41.77 o 
   4   5   7      125.59      112.48     24.64 o 
   5   5   7       58.59       66.82     16.65 o 
   6   5   7      617.32      587.21     36.62 o 
   7   5   7      875.96      851.80     46.27 o 
   8   5   7     1005.34      980.66     54.38 o 
   9   5   7     1478.48     1481.69     77.10 o 
  10   5   7      147.92      138.38     23.15 o 
  11   5   7      154.57      147.10     30.08 o 
  12   5   7       97.81      102.81     27.29 o 
  13   5   7      451.88      351.25     54.33 o 
  14   5   7        0.97        3.12     16.63 o 
  15   5   7       81.14       78.24     30.23 o 
  16   5   7       78.43       30.66     22.65 o 
  17   5   7       60.90       56.53     27.52 o 
  18   5   7      119.80      124.85     36.02 o 
  19   5   7       37.84       40.31     26.93 o 
  20   5   7       47.98       59.19     29.08 o 
  21   5   7      698.50      558.26     75.70 o 
   1   6   7      186.16      198.64     27.20 o 
   2   6   7      203.08      230.11     28.68 o 
   3   6   7      751.89      774.46     42.95 o 
   4   6   7      313.66      249.22     60.92 o 
   5   6   7      238.68      218.07     27.74 o 
   6   6   7      115.03      109.80     20.67 o 
   7   6   7      140.55      111.57     30.47 o 
   8   6   7       49.81       47.81     16.80 o 
   9   6   7       24.48       29.94     18.83 o 
  10   6   7      484.09      427.09     37.81 o 
  11   6   7      328.17      327.72     75.89 o 
  12   6   7      686.72      705.29     42.15 o 
  13   6   7      348.69      365.22     55.48 o 
  14   6   7       59.45       55.53     25.91 o 
  15   6   7       33.04       17.65     15.99 o 
  16   6   7      231.87      213.37     45.08 o 
  17   6   7       12.80       28.13     19.01 o 
  18   6   7      147.15      117.31     34.72 o 
  19   6   7        3.51       18.56     18.77 o 
  20   6   7       41.21       76.40     28.25 o 
   1   7   7       54.44       35.33     15.83 o 
   2   7   7       48.03       46.35     15.34 o 
   3   7   7      149.33       98.10     29.56 o 
   4   7   7       70.45       65.15     18.02 o 
   5   7   7      204.16      164.54     27.85 o 
   6   7   7      122.27      149.27     44.35 o 
   7   7   7        2.64        1.48     12.46 o 
   8   7   7        0.99        5.95     11.97 o 
   9   7   7       71.37       72.87     18.97 o 
  10   7   7       41.18       41.97     15.85 o 
  11   7   7      346.91      332.42     56.18 o 
  12   7   7        3.87        1.70     11.81 o 
  13   7   7        6.77       23.42     15.12 o 
  14   7   7       73.33       45.37     22.04 o 
  15   7   7       76.17      129.50     37.43 o 
  16   7   7       21.85       50.97     25.49 o 
  17   7   7      125.32      134.56     39.49 o 
  18   7   7       16.05       50.34     26.18 o 
  19   7   7       24.60       45.59     28.21 o 
   1   8   7        5.91        5.28     12.29 o 
   2   8   7      351.98      339.76     52.82 o 
   3   8   7      201.66      180.18     27.34 o 
   4   8   7      111.24       66.54     19.80 o 
   5   8   7       74.41       74.82     25.61 o 
   6   8   7      235.49      205.64     45.61 o 
   7   8   7      169.69      186.31     28.58 o 
   8   8   7       48.15       66.39     19.02 o 
   9   8   7       83.14       72.69     19.30 o 
  10   8   7      117.89       95.65     20.69 o 
  11   8   7       10.92       37.86     15.51 o 
  12   8   7      256.84      286.25     34.47 o 
  13   8   7      137.30      153.41     25.75 o 
  14   8   7       32.60       40.93     24.86 o 
  15   8   7       82.01       71.29     27.97 o 
  16   8   7       47.26       53.90     25.66 o 
  17   8   7       30.82       46.05     23.24 o 
  18   8   7        9.18       69.14     28.74 o 
   1   9   7        1.92        8.85     12.75 o 
   2   9   7        4.98       13.95     14.48 o 
   3   9   7       13.37        7.97     16.43 o 
   4   9   7      306.56      322.40     37.43 o 
   5   9   7       67.76      111.70     24.92 o 
   6   9   7      242.42      195.24     30.18 o 
   7   9   7       57.93       28.77     16.55 o 
   8   9   7       75.04       80.53     21.47 o 
   9   9   7       71.62       77.20     18.89 o 
  10   9   7      114.41      137.63     25.14 o 
  11   9   7      179.41      190.59     29.01 o 
  12   9   7        7.37       59.81     33.65 o 
  13   9   7       86.38      104.69     23.09 o 
  14   9   7       35.58       44.02     25.84 o 
  15   9   7       64.10       84.74     28.88 o 
  16   9   7       55.56       83.77     29.35 o 
   1  10   7       21.31       37.85     14.01 o 
   2  10   7       35.80       44.35     18.18 o 
   3  10   7       54.06       68.29     28.30 o 
   4  10   7       45.20       27.52     17.25 o 
   5  10   7       44.46       52.26     35.86 o 
   6  10   7      387.18      341.64     38.75 o 
   7  10   7       56.90       25.93     17.53 o 
   8  10   7      271.86      196.61     31.28 o 
   9  10   7      153.94      129.13     26.39 o 
  10  10   7       17.26       -3.68     26.60 o 
  11  10   7       47.60       77.16     20.47 o 
  12  10   7       17.34       29.79     22.38 o 
  13  10   7       63.52      102.69     24.03 o 
  14  10   7        1.04      -10.41     30.20 o 
   1  11   7       34.23       49.09     19.16 o 
   2  11   7      237.92      269.74     44.07 o 
   3  11   7       49.13       40.33     18.97 o 
   4  11   7      161.80      136.09     23.97 o 
   5  11   7       13.95       37.14     14.22 o 
   6  11   7       36.75       24.59     32.19 o 
   7  11   7      115.39       97.37     23.72 o 
   8  11   7      122.48       90.35     23.74 o 
   9  11   7        5.51       35.56     26.46 o 
  10  11   7       49.22       62.66     31.67 o 
  11  11   7       24.22       95.60     31.31 o 
   1  12   7       49.71       41.45     51.19 o 
   2  12   7       19.16       18.45     13.33 o 
   3  12   7      301.68      238.13     35.26 o 
   4  12   7      131.86      120.50     24.05 o 
   5  12   7        0.26       12.42     14.35 o 
   0   0   8     3042.38     2900.71    113.70 o 
   2   0   8      945.17      954.99     59.08 o 
   4   0   8      500.79      550.63     44.04 o 
   6   0   8      368.51      385.20     34.75 o 
   0   1   8       10.32        6.61     14.18 o 
   1   1   8     1457.97     1449.85     55.05 o 
   2   1   8      760.99      758.24     39.26 o 
   3   1   8      174.18      187.64     18.79 o 
   4   1   8       88.26       96.78     14.23 o 
   5   1   8      847.75      826.23     38.08 o 
   6   1   8       23.63       29.83      8.95 o 
   7   1   8      123.99      149.44     26.73 o 
   8   1   8      549.76      587.01     40.85 o 
  20   1   8        6.52      -12.69     21.47 o 
  21   1   8       51.03       32.30     29.70 o 
  22   1   8       25.77       21.38     29.23 o 
   0   2   8      178.25      164.22     33.06 o 
   1   2   8      594.95      537.64     33.89 o 
   2   2   8       42.28       44.86     18.65 o 
   3   2   8      215.08      208.41     27.32 o 
   4   2   8      485.53      499.81     42.81 o 
   5   2   8       11.47        7.34      7.14 o 
   6   2   8      970.38      925.50     33.50 o 
   7   2   8        5.01       10.33      9.85 o 
   8   2   8      181.56      163.24     39.46 o 
   9   2   8       21.01       13.18     17.84 o 
  10   2   8      303.36      301.63     51.13 o 
  11   2   8       39.08        2.65     17.10 o 
  12   2   8       29.31       51.26     26.69 o 
  13   2   8       92.72       55.31     26.37 o 
  14   2   8      187.31      209.89     47.44 o 
  15   2   8      106.14      110.19     37.18 o 
  16   2   8       21.78       42.16     26.33 o 
  18   2   8       52.89       57.09     29.80 o 
  19   2   8       71.46       57.06     32.21 o 
  20   2   8      109.69       99.96     39.42 o 
  21   2   8       98.60      132.69     44.55 o 
  22   2   8        1.34       -1.67     25.40 o 
   0   3   8      760.17      763.60     57.07 o 
   1   3   8       49.03       27.88     14.47 o 
   2   3   8       68.30       79.73     17.58 o 
   3   3   8      428.45      420.34     36.65 o 
   4   3   8       65.11       56.14     14.87 o 
   5   3   8     1627.44     1611.00     60.13 o 
   6   3   8       52.11       50.14     14.17 o 
   7   3   8      575.55      566.23     44.85 o 
   8   3   8      260.23      293.18     72.32 o 
   9   3   8     1023.12     1062.87     47.51 o 
  10   3   8      363.58      316.40     50.84 o 
  11   3   8      440.68      473.84     64.40 o 
  12   3   8      102.83       84.32     28.55 o 
  13   3   8       21.43        0.77     17.24 o 
  14   3   8       18.53       45.50     23.64 o 
  15   3   8       51.21       86.72     31.41 o 
  16   3   8       68.96       62.76     30.13 o 
  17   3   8       13.94       21.69     25.95 o 
  18   3   8       28.95       24.74     19.75 o 
  19   3   8      124.65      104.30     38.78 o 
  20   3   8        7.12       30.33     25.04 o 
  21   3   8       82.18       98.16     38.71 o 
   0   4   8     1380.98     1182.93     74.47 o 
   1   4   8      687.68      661.54     46.37 o 
   2   4   8       69.29       77.76     17.04 o 
   3   4   8      224.44      181.63     25.29 o 
   4   4   8      219.06      186.20     25.31 o 
   5   4   8       27.10       22.90     11.39 o 
   6   4   8      161.43      171.30     31.82 o 
   7   4   8       88.60      100.11     19.35 o 
   8   4   8      440.77      394.31     38.84 o 
   9   4   8      540.45      573.30     39.42 o 
  10   4   8      834.29      851.75     44.19 o 
  11   4   8       54.10       51.93     22.87 o 
  12   4   8      116.86       91.53     31.35 o 
  13   4   8      162.94      143.99     38.74 o 
  14   4   8      513.08      435.97     61.70 o 
  15   4   8       87.51      122.56     36.98 o 
  16   4   8       73.32       78.22     33.22 o 
  17   4   8       19.01       20.11     20.07 o 
  18   4   8       81.79       78.50     30.19 o 
  19   4   8       11.00       21.34     21.74 o 
  20   4   8      155.42      179.04     47.85 o 
  21   4   8       39.51       22.22     26.06 o 
   0   5   8      102.90      119.80     32.53 o 
   1   5   8      571.19      555.17     37.03 o 
   2   5   8       50.91       48.85     15.21 o 
   3   5   8      138.68      132.52     22.09 o 
   4   5   8       70.30       70.03     17.20 o 
   5   5   8      268.06      214.54     65.09 o 
   6   5   8      181.93      157.07     29.26 o 
   7   5   8      440.63      392.33     69.10 o 
   8   5   8       46.61       64.70     17.11 o 
   9   5   8      426.76      409.17     37.75 o 
  10   5   8      135.03      114.78     22.09 o 
  11   5   8      120.23       77.64     27.07 o 
  12   5   8      162.09      121.34     34.20 o 
  13   5   8       49.36       47.37     24.92 o 
  14   5   8      215.29      202.97     43.43 o 
  15   5   8       21.24       25.77     20.37 o 
  16   5   8       25.60       50.62     29.19 o 
  17   5   8       16.66       23.92     23.06 o 
  18   5   8       40.65       28.02     22.89 o 
  19   5   8       42.86       49.01     29.51 o 
  20   5   8       78.89       70.80     32.55 o 
   0   6   8      553.62      589.25     55.50 o 
   1   6   8      167.34      155.27     24.33 o 
   2   6   8       21.75       29.26     14.75 o 
   3   6   8      107.48       89.87     20.09 o 
   4   6   8      333.38      377.51     37.06 o 
   5   6   8      681.22      706.23     58.46 o 
   6   6   8      114.85      102.44     20.16 o 
   7   6   8      120.91      127.35     22.38 o 
   8   6   8      340.02      301.38     33.34 o 
   9   6   8       84.33       52.63     18.06 o 
  10   6   8       95.04      115.19     32.04 o 
  11   6   8       42.69       51.93     21.72 o 
  12   6   8       35.49       35.70     22.85 o 
  13   6   8       57.99       39.58     22.79 o 
  14   6   8      201.86      164.92     40.47 o 
  15   6   8      185.26      161.35     43.17 o 
  16   6   8      147.95      151.86     38.14 o 
  17   6   8       10.34       -0.02     15.73 o 
  18   6   8       22.10       58.65     27.71 o 
  19   6   8       68.09       76.42     28.17 o 
   0   7   8      552.88      542.59     54.92 o 
   1   7   8       88.08       90.18     21.20 o 
   2   7   8        6.48       17.64     13.87 o 
   3   7   8      382.18      334.90     35.22 o 
   4   7   8        4.88       11.38      8.64 o 
   5   7   8      387.52      376.90     42.37 o 
   6   7   8      258.43      266.27     31.71 o 
   7   7   8      150.65      159.16     25.51 o 
   8   7   8        1.56       15.12     12.72 o 
   9   7   8       98.16      120.47     22.90 o 
  10   7   8       75.32       67.33     18.08 o 
  11   7   8       59.63       64.09     18.55 o 
  12   7   8       51.92       49.40     25.18 o 
  13   7   8      148.99      152.29     37.72 o 
  14   7   8       95.68       83.76     28.37 o 
  15   7   8      605.56      488.46     69.87 o 
  16   7   8       53.04       82.29     31.04 o 
  17   7   8       67.41       86.56     33.37 o 
  18   7   8       16.19       70.78     25.65 o 
   0   8   8       99.57       74.48     28.77 o 
   1   8   8      127.03      106.25     21.72 o 
   2   8   8       17.10       31.76     16.08 o 
   3   8   8       33.10       22.27     15.26 o 
   4   8   8      229.50      194.17     28.18 o 
   5   8   8       49.88       26.12     13.58 o 
   6   8   8       54.43       88.09     30.50 o 
   7   8   8       26.34       16.90     15.37 o 
   8   8   8       63.43       87.30     20.85 o 
   9   8   8      268.13      256.99     33.75 o 
  10   8   8       49.68       48.50     26.66 o 
  11   8   8       53.74       55.09     19.45 o 
  12   8   8      124.71       98.09     21.95 o 
  13   8   8      147.35      112.06     34.24 o 
  14   8   8       28.78       62.13     24.72 o 
  15   8   8       42.36       46.57     27.26 o 
  16   8   8        7.84       48.41     22.19 o 
   0   9   8      488.62      415.92     63.27 o 
   1   9   8      363.87      293.30     35.57 o 
   2   9   8      151.59      144.81     26.12 o 
   3   9   8       77.20       61.94     18.45 o 
   4   9   8       71.13       72.58     20.63 o 
   5   9   8      103.09       97.33     21.89 o 
   6   9   8      157.29      177.47     29.11 o 
   7   9   8       43.28       50.77     26.43 o 
   8   9   8        7.03       13.75     31.49 o 
   9   9   8       67.19       51.86     19.85 o 
  10   9   8      166.90      196.73     29.54 o 
  11   9   8       59.47       69.77     19.70 o 
  12   9   8       46.79       35.01     41.46 o 
  13   9   8      125.09      170.31     35.15 o 
  14   9   8      175.93      175.41     39.98 o 
   0  10   8      618.49      559.55     71.78 o 
   1  10   8       74.82       87.04     21.79 o 
   2  10   8       20.68       16.26      9.28 o 
   3  10   8       68.23       88.72     22.95 o 
   4  10   8       41.77       41.93     18.44 o 
   5  10   8      380.41      293.53     36.08 o 
   6  10   8       43.98       23.45     40.23 o 
   7  10   8       20.89       41.75     17.10 o 
   8  10   8       24.77       45.32     16.55 o 
   9  10   8       79.56       85.74     22.20 o 
  10  10   8      292.86      296.67     35.91 o 
  11  10   8       87.96      110.69     41.38 o 
   0  11   8      243.14      246.77     51.29 o 
   1  11   8       31.70       31.19     15.38 o 
   2  11   8        7.84       28.28     19.49 o 
   3  11   8       36.52       63.05     19.40 o 
   4  11   8        3.97       13.77     11.07 o 
   5  11   8        0.99       44.29     19.13 o 
   6  11   8      177.96      135.62     24.82 o 
   7  11   8       31.53       31.22     15.22 o 
   2   0   9      586.50      643.84     38.27 o 
   4   0   9       76.43       67.49     21.24 o 
   6   0   9      627.15      614.64     45.66 o 
   1   1   9      320.46      315.78     26.46 o 
   2   1   9      283.50      297.67     25.94 o 
   3   1   9      592.58      605.59     29.87 o 
   4   1   9     1118.40     1113.44     39.73 o 
   5   1   9      222.90      242.80     25.56 o 
   6   1   9      857.51      894.93     58.05 o 
   7   1   9      816.10      744.18     65.99 o 
   8   1   9       68.12       68.71     26.27 o 
   9   1   9       56.85       22.91     18.86 o 
  10   1   9      205.18      160.89     37.34 o 
  11   1   9      353.85      365.60     61.53 o 
  15   1   9       55.63       49.70     30.44 o 
  16   1   9       82.13       67.42     32.15 o 
  17   1   9       70.30       55.13     29.91 o 
  18   1   9       34.06        1.45     18.03 o 
  19   1   9       47.38       42.29     26.90 o 
  20   1   9       27.06       42.39     25.27 o 
   1   2   9       56.09       53.76     15.75 o 
   2   2   9      201.95      172.66     46.18 o 
   3   2   9      158.58      180.15     24.77 o 
   4   2   9      208.41      257.84     23.40 o 
   5   2   9       38.00       47.90     14.86 o 
   6   2   9      170.84      177.16     24.97 o 
   7   2   9       10.73       12.21     10.54 o 
   8   2   9      563.47      589.49     59.33 o 
  10   2   9      241.64      201.31     44.00 o 
  11   2   9       65.38       39.88     26.01 o 
  12   2   9      222.52      228.72     45.73 o 
  13   2   9      279.93      141.50     37.92 o 
  14   2   9      237.16      209.61     46.46 o 
  15   2   9       28.62       31.60     23.03 o 
  16   2   9       99.91      147.03     43.23 o 
  17   2   9      146.11      110.13     33.66 o 
  18   2   9       94.31      126.48     40.68 o 
  19   2   9       28.05       59.91     30.74 o 
  20   2   9      100.69      138.84     44.55 o 
   1   3   9       91.03       72.05     17.34 o 
   2   3   9      274.01      278.68     49.92 o 
   3   3   9      123.14      131.63     26.25 o 
   4   3   9      268.63      315.48     33.79 o 
   5   3   9       48.97       71.76     17.77 o 
   6   3   9       17.46       20.20     11.96 o 
   7   3   9       55.91       79.52     17.99 o 
   8   3   9      330.92      384.26     39.79 o 
   9   3   9        3.36        8.11     14.85 o 
  10   3   9      351.72      278.28     51.46 o 
  11   3   9       98.75       68.59     28.23 o 
  12   3   9       77.49       65.18     28.78 o 
  13   3   9      245.20      275.43     52.19 o 
  14   3   9       44.21       25.20     22.48 o 
  15   3   9       53.83       75.06     31.07 o 
  16   3   9       40.17       27.25     21.99 o 
  17   3   9        5.53       27.51     22.38 o 
  18   3   9       42.28       39.81     25.22 o 
  19   3   9      102.27       66.52     30.49 o 
  20   3   9       41.37       44.87     26.78 o 
   1   4   9       65.34       79.70     18.27 o 
   2   4   9      309.21      320.21     37.85 o 
   3   4   9      209.90      218.60     28.16 o 
   4   4   9      321.46      283.21     32.43 o 
   5   4   9      103.38      106.80     66.33 o 
   6   4   9      184.70      199.69     26.57 o 
   7   4   9      348.56      312.32    106.79 o 
   8   4   9       61.43       96.86     20.09 o 
   9   4   9       72.49       46.21     24.67 o 
  10   4   9       87.02       63.97     29.16 o 
  11   4   9      419.89      366.47     60.29 o 
  12   4   9      355.92      282.20     52.51 o 
  13   4   9       88.45       70.23     29.02 o 
  14   4   9       29.20       14.09     22.30 o 
  15   4   9       22.58       17.34     22.16 o 
  16   4   9      246.59      224.32     46.13 o 
  17   4   9      117.42       71.94     32.75 o 
  18   4   9      332.33      338.68     62.45 o 
  19   4   9       67.05       33.23     29.92 o 
   1   5   9      265.00      260.52     32.41 o 
   2   5   9      552.18      541.90     50.21 o 
   3   5   9      133.82      150.33     25.18 o 
   4   5   9       15.01       24.08     14.64 o 
   5   5   9      189.69      165.84     26.11 o 
   6   5   9      135.75      140.95     23.18 o 
   7   5   9      343.54      288.78     93.01 o 
   8   5   9      175.82      149.88     23.76 o 
   9   5   9      142.49      134.31     40.64 o 
  10   5   9       13.58       44.61     22.22 o 
  11   5   9       56.68       39.66     24.16 o 
  12   5   9       18.92       -1.48     12.93 o 
  13   5   9      248.91      221.76     48.86 o 
  14   5   9       30.89       26.65     18.96 o 
  15   5   9       53.86      101.11     34.04 o 
  16   5   9        0.39       12.44     18.83 o 
  17   5   9      340.08      308.93     55.02 o 
  18   5   9       48.32       37.52     24.72 o 
   1   6   9      172.42      165.46     29.68 o 
   2   6   9      313.81      348.89     37.08 o 
   3   6   9      202.65      242.90     32.90 o 
   4   6   9       15.24       18.38     12.33 o 
   5   6   9      137.57      129.96     22.86 o 
   6   6   9      442.99      466.55     57.51 o 
   7   6   9      195.71      210.12     82.47 o 
   8   6   9      251.05      225.30     29.04 o 
   9   6   9       95.71       89.64     20.97 o 
  10   6   9        7.69       24.65     18.80 o 
  11   6   9      138.00      159.52     42.17 o 
  12   6   9       60.34       54.93     25.45 o 
  13   6   9      105.91      108.68     32.92 o 
  14   6   9       45.13       67.73     27.04 o 
  15   6   9      142.90      158.20     41.75 o 
  16   6   9       18.72       78.70     24.26 o 
  17   6   9       59.33       78.92     22.29 o 
   1   7   9       42.14       31.78     14.54 o 
   2   7   9      115.16      149.73     26.64 o 
   3   7   9      212.27      221.91     30.82 o 
   4   7   9      341.42      345.11     38.02 o 
   5   7   9       53.37       52.32     22.19 o 
   6   7   9       53.28       52.44     17.09 o 
   7   7   9      262.87      306.47     36.15 o 
   8   7   9      163.71      216.74     30.28 o 
   9   7   9       27.37       42.14     16.66 o 
  10   7   9      116.49      109.13     23.47 o 
  11   7   9      217.22      178.49     38.75 o 
  12   7   9      471.09      482.46     70.60 o 
  13   7   9      137.70      126.54     33.99 o 
  14   7   9       52.17       55.87     27.44 o 
  15   7   9        3.35       28.22     14.90 o 
   1   8   9       62.41       70.91     32.56 o 
   2   8   9      295.86      278.45     35.83 o 
   3   8   9      102.70      119.16     23.68 o 
   4   8   9       98.95       89.97     20.71 o 
   5   8   9        8.30       17.19      9.97 o 
   6   8   9       13.28       59.48     18.64 o 
   7   8   9      357.13      321.73     36.38 o 
   8   8   9       44.87       67.13     20.00 o 
   9   8   9      105.23      104.42     22.15 o 
  10   8   9       24.11       50.60     13.11 o 
  12   8   9      108.86       79.93     23.75 o 
  13   8   9       16.16       41.57     15.21 o 
  14   8   9       24.50       71.63     21.68 o 
   1   9   9       24.43       44.50     19.57 o 
   2   9   9       87.45       99.23     24.38 o 
   3   9   9       33.59       19.22     38.11 o 
   4   9   9       31.35       48.19     15.71 o 
   5   9   9       51.68       61.68     20.13 o 
   6   9   9      139.53      189.50     31.21 o 
   7   9   9       55.64       70.89     20.97 o 
   8   9   9      200.45      188.67     29.81 o 
   9   9   9       51.12       78.12     19.74 o 
  10   9   9       71.06       61.41     32.42 o 
  11   9   9       17.80       74.49     21.35 o 
   1  10   9      140.71      170.22     30.90 o 
   2  10   9      429.09      425.79     79.22 o 
   3  10   9       56.79       45.87     27.88 o 
   4  10   9       74.74       99.25     23.89 o 
   5  10   9       69.06       88.91     22.62 o 
   6  10   9       59.57       58.44     14.55 o 
   7  10   9       17.80       20.22     48.15 o 
   0   0  10      830.49      795.36     63.17 o 
   2   0  10       88.71       71.90     18.78 o 
   4   0  10      222.08      247.70     40.73 o 
   6   0  10      255.89      242.44     48.05 o 
   0   1  10      436.40      415.91     39.92 o 
   1   1  10      112.78      100.86     14.54 o 
   2   1  10        9.05        4.73      8.26 o 
   3   1  10      390.14      453.32     31.21 o 
   4   1  10      232.07      231.73     35.69 o 
   5   1  10      159.39      176.62     24.94 o 
   6   1  10      125.00       73.96     30.23 o 
   7   1  10      177.92      217.63     47.50 o 
   8   1  10       40.97       84.30     33.00 o 
   9   1  10       97.54      106.95     35.28 o 
  10   1  10      169.91      148.49     38.19 o 
  12   1  10       10.15        2.44     18.26 o 
  13   1  10      211.58      205.40     47.77 o 
  14   1  10       91.75       28.56     21.33 o 
  15   1  10      142.15       75.46     28.73 o 
  16   1  10       62.73       60.41     27.07 o 
  17   1  10       90.27       59.78     30.02 o 
   0   2  10      801.95      825.13     65.83 o 
   1   2  10      422.28      422.34     40.31 o 
   2   2  10      114.38      110.89     17.88 o 
   3   2  10       15.09       15.86      9.67 o 
   4   2  10      754.17      809.67     45.16 o 
   5   2  10      119.77      114.60     22.51 o 
   6   2  10      160.59      169.64     24.26 o 
   7   2  10      224.29      247.62     50.99 o 
   8   2  10      161.57      161.11     38.70 o 
   9   2  10       75.64       55.64     26.92 o 
  11   2  10       46.68       30.42     22.66 o 
  12   2  10       44.40       51.64     23.82 o 
  13   2  10       84.68       50.49     26.45 o 
  14   2  10      527.91      516.71     72.97 o 
  15   2  10       45.85       30.35     20.92 o 
  16   2  10       29.83       33.28     24.14 o 
  17   2  10      153.24      112.04     32.63 o 
  18   2  10      133.85      150.78     39.61 o 
   0   3  10      577.18      512.72     53.35 o 
   1   3  10      703.94      709.62     52.69 o 
   2   3  10       64.64       69.71     18.62 o 
   3   3  10       73.83       52.39     23.44 o 
   4   3  10      324.29      346.79     36.87 o 
   5   3  10      197.76      244.32     67.96 o 
   6   3  10       92.38      128.51     31.81 o 
   7   3  10       47.65       63.69     28.24 o 
   8   3  10       38.01       34.05     21.07 o 
   9   3  10        7.77       -8.38     10.61 o 
  10   3  10       16.88       19.43     20.74 o 
  11   3  10        5.67       10.57     17.76 o 
  12   3  10       30.20       15.93     17.03 o 
  13   3  10      152.79      138.39     41.17 o 
  14   3  10      112.80       81.94     32.58 o 
  15   3  10       89.01       72.49     26.36 o 
  16   3  10       66.56       63.88     29.35 o 
  17   3  10       83.99       72.11     28.87 o 
   0   4  10      634.23      737.51     64.70 o 
   1   4  10       10.29       31.75     13.32 o 
   2   4  10      183.39      208.48     28.72 o 
   3   4  10       53.95       56.87     16.31 o 
   4   4  10      418.47      470.24     38.87 o 
   5   4  10      259.45      236.31     30.65 o 
   6   4  10       85.65      102.11     21.02 o 
   7   4  10      100.74      164.64     25.82 o 
   8   4  10       70.60       48.81     23.27 o 
   9   4  10        5.71       35.85     20.55 o 
  10   4  10      199.24      149.86     40.19 o 
  11   4  10      313.05      269.04     54.09 o 
  13   4  10       40.22       19.29     15.41 o 
  14   4  10      341.74      341.00     58.75 o 
  15   4  10      268.93      256.12     52.96 o 
  16   4  10       13.27       15.01     18.94 o 
  17   4  10       71.83       41.16     18.07 o 
   0   5  10      219.57      279.35     47.20 o 
   1   5  10      474.25      452.53     42.79 o 
   2   5  10       18.80       35.31     13.86 o 
   3   5  10       47.44       70.12     18.02 o 
   4   5  10       43.87       57.72     16.85 o 
   5   5  10      203.23      290.13     36.22 o 
   6   5  10       75.02       54.21     39.75 o 
   7   5  10       58.41       61.70     49.16 o 
   8   5  10       37.04       19.24     13.03 o 
   9   5  10      134.50      106.78     32.90 o 
  10   5  10       85.90       74.18     27.30 o 
  11   5  10      187.56      175.05     38.35 o 
  12   5  10       94.84       66.16     28.46 o 
  13   5  10        7.99       44.00     15.46 o 
  14   5  10       43.90       17.58     14.54 o 
  15   5  10      159.58      173.25     42.40 o 
  16   5  10       26.35       28.61     19.01 o 
   0   6  10       94.05      157.35     37.86 o 
   1   6  10      247.28      276.99     34.78 o 
   2   6  10       77.36       96.23     21.48 o 
   3   6  10      126.36      156.91     26.86 o 
   4   6  10      170.74      183.34     28.71 o 
   5   6  10       51.20       76.81     27.56 o 
   6   6  10      136.73      138.04     24.91 o 
   7   6  10        5.86       19.93     13.26 o 
   8   6  10       35.64       53.45     31.70 o 
   9   6  10      133.91       84.77     27.41 o 
  10   6  10       60.91       42.99     20.30 o 
  11   6  10      152.50      182.36     43.50 o 
  12   6  10       61.13       53.77     25.08 o 
  13   6  10       46.32       76.41     24.69 o 
  14   6  10        0.75       19.77     11.22 o 
   0   7  10       45.94       48.85     23.28 o 
   1   7  10      131.41      141.25     26.08 o 
   2   7  10       13.92       13.51     13.25 o 
   3   7  10      128.29      146.14     25.78 o 
   4   7  10      319.52      340.82     38.09 o 
   5   7  10      276.86      285.10     35.63 o 
   6   7  10        5.22       38.43     39.24 o 
   7   7  10        5.51       10.83     11.10 o 
   8   7  10       89.66       76.38     19.21 o 
   9   7  10       53.71       48.23     18.89 o 
  10   7  10      107.19       80.88     23.76 o 
  11   7  10      349.52      385.05     59.27 o 
  12   7  10       32.95       81.43     21.89 o 
  13   7  10       25.77       47.36     16.86 o 
   0   8  10      195.76      246.50     50.07 o 
   1   8  10      262.93      267.66     35.86 o 
   2   8  10       20.99       80.55     20.17 o 
   3   8  10        4.93       14.92     14.03 o 
   4   8  10      149.52      194.29     56.36 o 
   5   8  10      180.61      139.37     25.32 o 
   6   8  10      265.86      195.24     53.88 o 
   7   8  10        3.76       11.99     10.94 o 
   8   8  10       78.98       96.10     21.05 o 
   9   8  10      140.75      146.86     24.43 o 
   0   9  10      287.22      321.41     57.68 o 
   1   9  10      113.88      111.91     26.08 o 
   2   9  10      144.56      145.60     29.14 o 
   3   9  10       23.35       46.05     23.41 o 
   4   9  10       21.19       46.44     18.39 o 
   5   9  10      256.62      194.67     44.75 o 
   6   9  10       30.70       53.39     28.56 o 
   7   9  10      116.84      124.64     38.59 o 
   2   0  11      915.93     1035.70     54.01 o 
   4   0  11      939.74      955.61     79.51 o 
   6   0  11      529.56      544.17     72.16 o 
   8   0  11      115.44      171.99     44.46 o 
  10   0  11       31.35       28.93     26.26 o 
  12   0  11      785.90      460.09     71.86 o 
  14   0  11       21.09        6.09     16.29 o 
  16   0  11      136.13      182.35     47.83 o 
   1   1  11      114.12      105.96     23.03 o 
   2   1  11       16.66       30.38     10.20 o 
   3   1  11      401.63      469.07     37.15 o 
   4   1  11      166.07      222.83     26.06 o 
   5   1  11      260.76      219.71     47.65 o 
   6   1  11       95.20       66.22     28.74 o 
   7   1  11      345.65      354.02     61.66 o 
   8   1  11       54.76       72.47     31.81 o 
   9   1  11       70.53       67.85     31.74 o 
  10   1  11      130.24      149.63     44.03 o 
  11   1  11      124.54       77.89     32.24 o 
  12   1  11        1.77       -1.15     12.02 o 
  13   1  11       23.03        8.20     12.98 o 
  14   1  11       28.98       42.49     21.87 o 
  15   1  11       50.67       25.35     12.50 o 
   1   2  11       86.61      114.36     21.33 o 
   2   2  11      142.34      181.00     22.85 o 
   3   2  11       23.54       43.38     23.97 o 
   4   2  11        6.99       28.91     14.39 o 
   5   2  11       72.16       37.17     25.40 o 
   6   2  11      317.46      421.18     66.33 o 
   7   2  11       83.37       30.94     21.52 o 
   8   2  11      366.02      423.45     69.29 o 
   9   2  11       46.73       53.84     24.88 o 
  10   2  11       99.42       43.62     26.32 o 
  12   2  11      139.69      152.46     40.87 o 
  13   2  11      118.08       41.38     26.32 o 
  14   2  11        3.57       14.91     14.63 o 
  15   2  11       22.12       34.40     17.68 o 
   1   3  11      170.16      155.58     25.32 o 
   2   3  11      181.25      173.36     27.84 o 
   3   3  11      282.31      306.02     35.50 o 
   4   3  11      158.80      193.41     51.10 o 
   5   3  11       24.24       52.05     15.45 o 
   6   3  11       20.15       13.28     21.03 o 
   7   3  11       19.28       20.96     22.09 o 
   8   3  11       75.58       38.73     26.24 o 
   9   3  11       16.95        5.98     21.82 o 
  10   3  11       83.88       59.16     25.20 o 
  11   3  11      169.35      150.80     40.75 o 
  12   3  11       19.90       13.64     12.93 o 
  13   3  11       84.47       66.40     27.52 o 
  14   3  11       32.68       46.28     23.67 o 
  15   3  11      199.38      155.57     38.39 o 
   1   4  11       71.01       57.66     18.18 o 
   2   4  11      266.79      319.58     36.99 o 
   3   4  11       41.60       40.10     15.19 o 
   4   4  11      170.01      174.16     48.64 o 
   5   4  11       34.23       38.92     22.01 o 
   6   4  11      237.13      144.06     35.15 o 
   7   4  11       58.99       65.73     28.48 o 
   8   4  11      192.50      254.59     52.59 o 
   9   4  11        6.28       34.38     21.91 o 
  10   4  11       86.06       46.26     21.20 o 
  11   4  11        3.92        2.83     10.56 o 
  12   4  11      395.11      330.86     53.77 o 
  13   4  11        1.25       19.90     10.20 o 
  14   4  11       23.58       38.46     18.54 o 
   1   5  11       32.38       58.55     16.80 o 
   2   5  11       26.20       46.10     16.17 o 
   3   5  11      241.63      252.12     61.00 o 
   4   5  11       23.21       36.67     14.65 o 
   5   5  11       46.02       71.00     19.48 o 
   6   5  11      127.17      146.54     25.09 o 
   7   5  11       91.53       86.67     31.15 o 
   8   5  11       14.08        3.50     14.61 o 
   9   5  11        9.45       16.84      9.73 o 
  10   5  11      165.21      160.09     39.69 o 
  11   5  11       98.71      113.31     31.05 o 
   1   6  11        4.15       33.46     15.32 o 
   2   6  11      256.05      281.15     35.81 o 
   3   6  11      106.02       82.62     20.46 o 
   4   6  11       23.98       21.47     13.35 o 
   5   6  11      121.91      128.94     24.97 o 
   6   6  11      147.12      156.41     26.89 o 
   7   6  11       60.19       59.03     26.46 o 
   8   6  11       50.92       57.28     16.01 o 
   9   6  11      105.47      100.57     32.13 o 
  10   6  11       18.12       40.68     17.31 o 
   1   7  11        9.55       53.27     18.83 o 
   2   7  11        9.13       24.09     16.22 o 
   3   7  11      150.25      164.88     29.11 o 
   4   7  11       19.46       27.67     12.72 o 
   5   7  11       60.16       62.83     44.43 o 
   6   7  11       89.72      152.92     53.33 o 
   7   7  11      585.95      663.77    118.05 o 
   8   7  11      123.27       78.25     23.08 o 
   1   8  11       31.61       54.23     30.76 o 
   2   8  11        8.31       45.71     33.28 o 
   3   8  11       93.73       98.24     24.51 o 
   4   8  11       21.07       30.68     18.29 o 
   0   0  12       41.44       36.99     23.85 o 
   2   0  12       15.95       -2.94     19.55 o 
   4   0  12        6.65       23.71     19.98 o 
   6   0  12      174.39      195.89     49.38 o 
   8   0  12       97.96      130.48     42.37 o 
  10   0  12      224.29      170.72     42.59 o 
  12   0  12       19.02       14.71     22.07 o 
   0   1  12      264.79      329.71     38.73 o 
   1   1  12      133.87      127.22     18.59 o 
   2   1  12        5.85       -1.05     14.44 o 
   3   1  12       36.56       55.42     19.80 o 
   4   1  12       31.37       60.26     21.07 o 
   5   1  12       96.35       65.36     22.70 o 
   6   1  12       35.86       50.04     29.13 o 
   7   1  12       31.95       31.35     17.32 o 
   8   1  12        5.43       14.29     17.76 o 
   9   1  12      222.61      175.96     31.41 o 
  10   1  12       27.86        7.81     18.38 o 
  11   1  12        6.04       29.99     23.77 o 
  12   1  12      231.84      165.68     40.79 o 
   0   2  12      359.27      424.22     43.52 o 
   1   2  12      264.31      262.24     28.48 o 
   2   2  12       28.92       42.33     13.00 o 
   3   2  12      136.59      144.20     22.37 o 
   4   2  12      206.45      235.69     51.71 o 
   5   2  12       29.03       28.04     23.74 o 
   6   2  12      312.49      316.32     56.96 o 
   7   2  12       27.31       31.13     23.44 o 
   8   2  12       70.74       85.27     34.09 o 
   9   2  12       46.36       35.15     25.69 o 
  10   2  12      223.28      267.30     58.22 o 
  11   2  12       45.69       23.94     26.87 o 
   0   3  12       52.57       50.14     22.44 o 
   1   3  12       25.53       54.80     17.43 o 
   2   3  12        5.29       22.71     13.14 o 
   3   3  12       91.78      131.58     23.63 o 
   4   3  12       46.49       51.47     26.46 o 
   5   3  12       90.12      109.75     34.48 o 
   6   3  12       29.01       14.31     19.52 o 
   7   3  12       51.29       19.94     24.77 o 
   8   3  12       96.99       53.33     23.13 o 
   9   3  12       50.99       87.32     35.22 o 
  10   3  12       52.15       61.75     31.84 o 
  11   3  12        2.35       28.75     25.01 o 
   0   4  12      293.41      307.63     53.86 o 
   1   4  12       54.29       62.18     17.69 o 
   2   4  12       91.74       88.27     22.25 o 
   3   4  12       53.16       35.92     16.92 o 
   4   4  12      121.87      153.85     27.23 o 
   5   4  12       40.94       34.44     21.82 o 
   6   4  12      111.24       78.84     33.04 o 
   7   4  12       57.18       33.96     21.65 o 
   8   4  12       74.64       78.27     30.67 o 
   9   4  12       76.41       40.63     23.12 o 
  10   4  12      155.15      139.50     31.63 o 
   0   5  12        8.87       54.58     23.77 o 
   1   5  12      204.09      243.03     39.18 o 
   2   5  12       52.85       60.00     18.16 o 
   3   5  12       47.81       66.04     19.41 o 
   4   5  12       81.97       94.89     22.60 o 
   5   5  12      158.83      214.41     47.18 o 
   6   5  12       83.86       86.68     34.86 o 
   7   5  12       76.41      111.00     29.96 o 
   8   5  12       29.32       60.01     22.16 o 
   0   6  12       68.61      137.97     39.34 o 
   1   6  12      116.44      141.09     26.88 o 
   2   6  12       27.14       50.85     18.54 o 
   3   6  12        1.69       23.65     14.70 o 
   4   6  12      122.61      157.51     28.18 o 
   5   6  12        4.16       36.44     17.28 o 
   2   0  13      611.30      827.75     78.60 o 
   4   0  13       99.79       93.16     38.93 o 
   6   0  13       30.36       47.10     31.88 o 
   1   1  13       16.41       -9.88     35.25 o 
   2   1  13       42.84       39.14     20.62 o 
   3   1  13      177.06      230.21     36.41 o 
   4   1  13       63.10       73.21     25.78 o 
   5   1  13       46.77       83.01     26.20 o 
   6   1  13       59.53       50.60     23.83 o 
   1   2  13       85.02      139.99     25.88 o 
   2   2  13      271.12      280.74     38.81 o 
   3   2  13       51.94       49.10     20.83 o 
   4   2  13       32.86       49.75     24.30 o 
   5   2  13      262.45      226.11     38.34 o 
   6   2  13       45.73       37.17     29.29 o 
   1   3  13      167.23      186.78     31.36 o 
   2   3  13       70.48      112.04     34.18 o 
   3   3  13       11.02       32.52     19.27 o 
   4   3  13        8.46       41.25     25.02 o 
                                                 
